# Supplementary material for: Conserved glycan-utilization strategies shape Akkermansiaceae success across aquatic and gut ecosystems
Source: ISME J. Author manuscript; Available in PMC 2026 Jul 15. (PMC13174399; doi:10.1093/ismejo/wrag096)
Supplement: Supplementary tables [file EMS213909-supplement-Supplementary_tables.xlsx]

## Sheet: TableS1
Table S1. Representative 444 Akkermansiaceae genomes and general genomic statistics and functional annotations.
order	name	g_tax	s_tax	sources	sources-other	com	red	GC	genomesize	proteins	sulfatases	merops	GH	GT	CBM	PL	CE	BMC	Eut	AA1	AA10	AA12	AA3	AA3_2	AA5_2	AA6	AA7	CBM13	CBM16	CBM2	CBM20	CBM32	CBM35	CBM38	CBM42	CBM47	CBM50	CBM51	CBM57	CBM6	CBM61	CBM62	CBM66	CBM67	CBM9	CBM91	CBM92	CBM96	CE1
1	GCF_900097105.1_WK001_genomic	g__Akkermansia	s__Akkermansia glycaniphila	gut	chicken	94.56	0.68	0.58	3074078	2532	18	2	66	45	0	2	4	0	0	0	0	0	0	0	0	0	0	0	0	0	0	4	0	0	0	0	0	0	0	0	0	0	0	0	0	0	0	0	0
2	GCF_018779965.1_ASM1877996v1_genomic	g__Akkermansia	s__Akkermansia glycaniphila	gut	human	94.56	0	0.58	3010933	2514	19	2	64	42	0	2	4	0	0	0	0	0	0	0	0	0	0	0	0	0	0	4	0	0	0	0	0	0	0	0	0	0	0	0	0	0	0	0	0
3	GCA_021200315.1_ASM2120031v1_genomic	g__Akkermansia	s__Akkermansia sp021200315	gut	koala	92.52	0	0.59	2224577	1917	11	1	25	36	0	0	4	0	0	0	0	0	0	0	0	0	0	0	0	0	0	1	0	0	0	0	0	0	0	0	0	0	0	0	0	0	0	0	0
4	GCA_021202695.1_ASM2120269v1_genomic	g__Akkermansia	s__Akkermansia sp021200315	gut	koala	91.33	0	0.59	2151605	1911	11	1	25	31	0	0	4	0	0	0	0	0	0	0	0	0	0	0	0	0	0	1	0	0	0	0	0	0	0	0	0	0	0	0	0	0	0	0	0
5	GCA_020859585.1_ASM2085958v1_genomic	g__Akkermansia	s__Akkermansia sp021200315	gut	koala	92.18	0	0.59	2154694	1889	11	1	25	25	0	0	4	0	0	0	0	0	0	0	0	0	0	0	0	0	0	1	0	0	0	0	0	0	0	0	0	0	0	0	0	0	0	0	0
6	GCA_947039485.1_ERR3139992_bin.1_metaWRAP_v1.3_MAG_genomic	g__Akkermansia	s__Akkermansia sp947039485	gut	fish	93.2	0	0.52	2162501	1905	7	2	26	21	0	0	4	0	0	0	0	0	0	0	0	0	0	0	0	0	0	2	0	0	0	0	0	0	0	0	0	0	0	0	0	0	0	0	0
7	GCA_022510805.1_ASM2251080v1_genomic	g__Akkermansia	s__Akkermansia sp022510805	gut	pika	90.13	0.48	0.61	2219264	1857	6	1	22	10	0	0	5	0	0	0	0	0	0	0	0	0	0	0	0	0	0	2	0	0	0	0	0	0	0	0	0	0	0	0	0	0	0	0	0
8	GCA_947631435.1_Lapin-024_bin99_genomic	g__Akkermansia	s__Akkermansia sp947631435	gut	rabbit	92.48	0	0.54	2430440	1994	4	1	20	15	0	0	4	0	0	0	0	0	0	0	0	0	0	0	0	0	0	2	0	0	0	0	0	0	0	0	0	0	0	0	0	0	0	0	0
9	GCA_947631275.1_Lapin-033_bin67_genomic	g__Akkermansia	s__Akkermansia sp947631275	gut	rabbit	90.44	0	0.55	2115046	1827	3	1	19	13	0	0	4	0	0	0	0	0	0	0	0	0	0	0	0	0	0	1	0	0	0	0	0	0	0	0	0	0	0	0	0	0	0	0	0
10	GCA_947624205.1_Lapin-032_bin122_genomic	g__Akkermansia	s__Akkermansia sp947624205	gut	rabbit	91.8	0.08	0.54	2722053	2319	5	1	22	13	0	0	4	0	0	0	0	0	0	0	0	0	0	0	0	0	0	1	0	0	0	0	0	0	0	0	0	0	0	0	0	0	0	0	1
11	GCA_947601655.1_Lapin-001_bin7_genomic	g__Akkermansia	s__Akkermansia sp947601655	gut	rabbit	90.44	0	0.54	2457415	2077	3	3	19	18	0	0	4	0	0	0	0	0	0	0	0	0	0	0	0	0	0	1	0	0	0	0	0	0	0	0	0	0	0	0	0	0	0	0	0
12	GCA_947626635.1_Lapin-032_bin72_genomic	g__Akkermansia	s__Akkermansia sp947626635	gut	rabbit	91.84	0	0.56	2155318	1893	2	1	17	10	0	0	4	0	0	0	0	0	0	0	0	0	0	0	0	0	0	2	0	0	0	0	0	0	0	0	0	0	0	0	0	0	0	0	0
13	GCA_947628035.1_Lapin-016_bin11_genomic	g__Akkermansia	s__Akkermansia sp947628035	gut	rabbit	91.16	0.85	0.54	2363795	1941	4	1	17	15	0	0	4	0	0	0	0	0	0	0	0	0	0	0	0	0	0	1	0	0	0	0	0	0	0	0	0	0	0	0	0	0	0	0	0
14	GCA_947585525.1_Lapin-004_bin12_genomic	g__Akkermansia	s__Akkermansia sp947585525	gut	rabbit	80.95	0.68	0.55	1727157	1640	3	1	14	14	0	0	4	0	0	0	0	0	0	0	0	0	0	0	0	0	0	1	0	0	0	0	0	0	0	0	0	0	0	0	0	0	0	0	0
15	GCA_947629715.1_Lapin-024_bin2_genomic	g__Akkermansia	s__Akkermansia sp947629715	gut	rabbit	91.8	0	0.54	2196021	1916	3	1	18	12	0	0	5	0	0	0	0	0	0	0	0	0	0	0	0	0	0	2	0	0	0	0	0	0	0	0	0	0	0	0	0	0	0	0	0
16	GCA_947589345.1_Lapin-001_bin87_genomic	g__Akkermansia	s__Akkermansia sp947589345	gut	rabbit	93.88	0	0.54	2254970	1936	1	1	18	19	0	0	4	0	0	0	0	0	0	0	0	0	0	0	0	0	0	1	0	0	0	0	0	0	0	0	0	0	0	0	0	0	0	0	0
17	GCA_947588735.1_Lapin-002_bin47_genomic	g__Akkermansia	s__Akkermansia sp947588735	gut	rabbit	89.53	0.34	0.55	2205746	1913	2	1	18	12	0	0	3	0	0	0	0	0	0	0	0	0	0	0	0	0	0	1	0	0	0	0	0	0	0	0	0	0	0	0	0	0	0	0	0
18	GCA_947632055.1_Lapin-021_bin40_genomic	g__Akkermansia	s__Akkermansia sp947632055	gut	rabbit	88.89	0	0.54	2119712	1786	3	1	18	18	0	0	4	0	0	0	0	0	0	0	0	0	0	0	0	0	0	1	0	0	0	0	0	0	0	0	0	0	0	0	0	0	0	0	0
19	GCA_947589295.1_Lapin-003-2_bin78_genomic	g__Akkermansia	s__Akkermansia sp947589295	gut	rabbit	91.12	0.68	0.55	2240124	1900	3	1	19	13	0	0	4	0	0	0	0	0	0	0	0	0	0	0	0	0	0	1	0	0	0	0	0	0	0	0	0	0	0	0	0	0	0	0	0
20	GCA_947588645.1_Lapin-004_bin59_genomic	g__Akkermansia	s__Akkermansia sp947588645	gut	rabbit	91.18	0.68	0.55	2494245	2024	3	1	19	13	0	0	4	0	0	0	0	0	0	0	0	0	0	0	0	0	0	1	0	0	0	0	0	0	0	0	0	0	0	0	0	0	0	0	0
21	GCA_947630815.1_Lapin-024_bin76_genomic	g__Akkermansia	s__Akkermansia sp947630815	gut	rabbit	84.09	0	0.55	2091783	1925	2	1	15	12	0	0	3	0	0	0	0	0	0	0	0	0	0	0	0	0	0	1	0	0	0	0	0	0	0	0	0	0	0	0	0	0	0	0	0
22	GCA_947626545.1_Lapin-032_bin68_genomic	g__Akkermansia	s__Akkermansia sp947626545	gut	rabbit	91.12	2.04	0.54	2702787	2265	3	1	18	15	0	0	4	0	0	0	0	0	0	0	0	0	0	0	0	0	0	1	0	0	0	0	0	0	0	0	0	0	0	0	0	0	0	0	0
23	GCA_022787425.1_ASM2278742v1_genomic	g__Akkermansia	s__Akkermansia sp022787425	gut	pig	92.74	0	0.59	2507702	2127	3	1	22	23	0	0	3	0	0	0	0	0	0	0	0	0	0	0	0	0	0	1	0	0	0	0	0	0	0	0	0	0	0	0	0	0	0	0	0
24	GCA_945947905.1_SRR11489792_bin.85_metaWRAP_v1.3_MAG_genomic	g__Akkermansia	s__Akkermansia sp945947905	gut	pig	89.98	0.68	0.61	2192197	1882	5	1	19	20	1	0	2	0	0	0	0	0	0	0	0	0	0	0	0	0	0	1	0	0	0	0	0	0	0	0	0	0	0	0	0	0	0	0	0
25	GCA_022775565.1_ASM2277556v1_genomic	g__Akkermansia	s__Akkermansia muciniphila_D	gut	pig	92.25	0.68	0.6	2451102	2077	4	1	22	23	0	0	3	0	0	0	0	0	0	0	0	0	0	0	0	0	0	1	0	0	0	0	0	0	0	0	0	0	0	0	0	0	0	0	0
26	GCA_004557455.1_ASM455745v1_genomic	g__Akkermansia	s__Akkermansia muciniphila_D	gut	wild_boar	92.59	1.01	0.6	2550919	2205	5	1	23	21	0	0	2	0	0	0	0	0	0	0	0	0	0	0	0	0	0	1	0	0	0	0	0	0	0	0	0	0	0	0	0	0	0	0	0
27	GCA_029219085.1_ASM2921908v1_genomic	g__Akkermansia	s__Akkermansia muciniphila_D	gut	pig	92.7	2.04	0.6	2458663	2122	8	1	22	23	0	0	2	0	0	0	0	0	0	0	0	0	0	0	0	0	0	2	0	0	0	0	0	0	0	0	0	0	0	0	0	0	0	0	0
28	GCA_022775825.1_ASM2277582v1_genomic	g__Akkermansia	s__Akkermansia muciniphila_D	gut	pig	90.55	1.29	0.6	2334303	2092	3	1	22	22	0	0	4	0	0	0	0	0	0	0	0	0	0	0	0	0	0	1	0	0	0	0	0	0	0	0	0	0	0	0	0	0	0	0	0
29	GCA_944390825.1_BRZ_AB_bin50_genomic	g__Akkermansia	s__Akkermansia sp944390825	gut	chicken	93.84	0	0.58	2317452	1879	6	2	27	21	1	1	3	0	0	0	0	0	0	0	0	0	0	0	0	0	0	1	0	0	0	0	0	0	0	0	0	0	0	0	0	0	0	0	0
30	GCA_019114365.1_ASM1911436v1_genomic	g__Akkermansia	s__Akkermansia intestinigallinarum	gut		84.61	0.68	0.64	2129131	1818	7	1	23	14	1	0	3	0	0	0	0	0	0	0	0	0	0	0	0	0	0	1	0	0	0	0	0	0	0	0	0	0	0	0	0	0	0	0	0
31	GCA_949288615.1_T20_L4_324324_idba_bin.96_genomic	g__Akkermansia	s__Akkermansia intestinigallinarum	gut	red_junglefowl_	92.25	0.68	0.63	2284401	1833	7	1	25	26	0	0	3	0	0	0	0	0	0	0	0	0	0	0	0	0	0	1	0	0	0	0	0	0	0	0	0	0	0	0	0	0	0	0	0
32	GCA_944389695.1_BRZ_QD_bin125_genomic	g__Akkermansia	s__Akkermansia intestinigallinarum	gut	chicken	92.25	0.68	0.63	2332063	1889	7	1	22	13	1	0	3	0	0	0	0	0	0	0	0	0	0	0	0	0	0	1	0	0	0	0	0	0	0	0	0	0	0	0	0	0	0	0	0
33	GCA_902496175.1_UHGG-TPA_MGYG-HGUT-04532_genomic	g__Akkermansia	s__Akkermansia intestinavium	gut	human	93.16	0	0.64	2434720	1902	7	2	25	20	1	0	3	0	0	0	0	0	0	0	0	0	0	0	0	0	0	1	0	0	0	0	0	0	0	0	0	0	0	0	0	0	0	0	0
34	GCA_944391095.1_BRZ_CI_bin71_genomic	g__Akkermansia	s__Akkermansia intestinavium	gut	chicken	93.16	0	0.65	2506612	1956	7	2	25	20	1	0	3	0	0	0	0	0	0	0	0	0	0	0	0	0	0	1	0	0	0	0	0	0	0	0	0	0	0	0	1	0	0	0	0
35	GCA_900548895.1_UMGS1128_genomic	g__Akkermansia	s__Akkermansia intestinavium	gut		83.63	0	0.65	2248031	1740	7	2	24	18	1	0	3	0	0	0	0	0	0	0	0	0	0	0	0	0	0	1	0	0	0	0	0	0	0	0	0	0	0	0	0	0	0	0	0
36	GCA_905204575.1_ERR414465-mag-bin.26_genomic	g__Akkermansia	s__Akkermansia intestinavium	gut	human	93.16	0	0.64	2553557	2041	7	2	26	21	1	0	3	0	0	0	0	0	0	0	0	0	0	0	0	0	0	1	0	0	0	0	0	0	0	0	0	0	0	0	1	0	0	0	0
37	GCA_907173335.1_ERR1543788_bin.1_metaWRAP_v1.1_MAG_genomic	g__Akkermansia	s__Akkermansia intestinavium	gut		77.62	0	0.65	1940771	1600	7	1	23	14	2	0	3	0	0	0	0	0	0	0	0	0	0	0	0	0	0	1	0	0	0	0	0	0	0	0	0	0	0	0	0	0	0	0	0
38	GCA_949285595.1_CO.A67.metabat-bins.551_genomic	g__Akkermansia	s__Akkermansia intestinavium	gut	red_junglefowl_	92.48	0.68	0.64	2498038	2007	7	2	25	17	1	0	3	0	0	0	0	0	0	0	0	0	0	0	0	0	0	1	0	0	0	0	0	0	0	0	0	0	0	0	1	0	0	0	0
39	GCA_019115065.1_ASM1911506v1_genomic	g__Akkermansia	s__Akkermansia intestinavium	gut	red_junglefowl	91.8	0	0.65	2313406	1847	7	2	25	12	1	1	3	0	0	0	0	0	0	0	0	0	0	0	0	0	0	1	0	0	0	0	0	0	0	0	0	0	0	0	0	0	0	0	0
40	GCA_945831585.1_SRR5976183_bin.38_metaWRAP_v1.3_MAG_genomic	g__Akkermansia	s__Akkermansia sp945831585	gut	pig	92.52	0	0.64	1919826	1634	5	1	19	21	1	0	4	0	0	0	0	0	0	0	0	0	0	0	0	0	0	2	0	0	0	0	0	0	0	0	0	0	0	0	0	0	0	0	0
41	GCA_937893015.1_SRR6425802_bin.62_CONCOCT_v1.1_MAG_genomic	g__Akkermansia	s__Akkermansia sp937893015	gut	animal	92.52	2.95	0.61	2259968	1909	6	2	28	15	0	0	4	0	0	0	0	0	0	0	0	0	0	0	0	0	0	1	0	0	0	0	0	0	0	0	0	0	0	0	0	0	0	0	0
42	GCA_024405415.1_ASM2440541v1_genomic	g__Akkermansia	s__Akkermansia sp024405415	gut	horse	92.4	2.04	0.62	1982723	1622	5	1	26	15	0	0	4	0	0	0	0	0	0	0	0	0	0	0	0	0	0	1	0	0	0	0	0	0	0	0	0	0	0	0	0	0	0	0	0
43	GCA_030536145.1_ASM3053614v1_genomic	g__Akkermansia	s__Akkermansia sp030536145	animal_(undefined)	zebra	92.29	2.72	0.63	2630211	2201	7	2	31	21	0	0	6	0	0	0	0	0	0	0	0	0	0	0	0	0	0	1	0	0	0	0	0	0	0	0	0	0	0	0	1	0	0	0	0
44	GCA_030523775.1_ASM3052377v1_genomic	g__Akkermansia	s__Akkermansia sp030523775	gut	tapir	93.2	0.68	0.63	2331390	1922	5	1	28	15	0	0	5	0	0	0	0	0	0	0	0	0	0	0	0	0	0	2	0	0	0	0	0	0	0	0	0	0	0	0	0	0	0	0	0
45	GCA_024405435.1_ASM2440543v1_genomic	g__Akkermansia	s__Akkermansia sp024405435	gut	horse	91.5	1.39	0.64	2527178	2045	6	3	30	21	0	0	5	0	0	0	0	0	0	0	0	0	0	0	0	0	0	2	0	0	0	0	0	0	0	0	0	0	0	0	0	0	0	0	0
46	GCA_937905985.1_SRR6425801_bin.48_CONCOCT_v1.1_MAG_genomic	g__Akkermansia	s__Akkermansia sp937905985	gut	animal	93.2	0.68	0.6	2826195	2249	6	2	26	21	0	0	5	0	0	0	0	0	0	0	0	0	0	0	0	0	0	2	0	0	0	0	0	0	0	0	0	0	0	0	0	0	0	0	0
47	GCA_030531305.1_ASM3053130v1_genomic	g__Akkermansia	s__Akkermansia sp030531305	animal_(undefined)	zebra	90.48	0.68	0.64	2307407	1892	5	2	26	17	0	0	4	0	0	0	0	0	0	0	0	0	0	0	0	0	0	1	0	0	0	0	0	0	0	0	0	0	0	0	0	0	0	0	0
48	GCA_030529755.1_ASM3052975v1_genomic	g__Akkermansia	s__Akkermansia sp024405455	animal_(undefined)	horse	93.2	0.34	0.64	2390575	1955	5	2	29	17	0	0	5	0	0	0	0	0	0	0	0	0	0	0	0	0	0	1	0	0	0	0	0	0	0	0	0	0	0	0	0	0	0	0	0
49	GCA_024405455.1_ASM2440545v1_genomic	g__Akkermansia	s__Akkermansia sp024405455	gut	horse	89.66	0	0.64	2346285	1900	5	2	28	13	0	0	5	0	0	0	0	0	0	0	0	0	0	0	0	0	0	1	0	0	0	0	0	0	0	0	0	0	0	0	0	0	0	0	0
50	GCA_017398765.1_ASM1739876v1_genomic	g__Akkermansia	s__Akkermansia sp017398765	gut		84.47	0.68	0.55	2155523	1858	5	2	22	14	0	0	4	0	0	0	0	0	0	0	0	0	0	0	0	0	0	1	0	0	0	0	0	0	0	0	0	0	0	0	0	0	0	0	0
51	GCA_017472085.1_ASM1747208v1_genomic	g__Akkermansia	s__Akkermansia sp017472085	gut	roe_deer	86.96	0.68	0.56	2445749	2138	5	2	26	19	0	0	4	0	0	0	0	0	0	0	0	0	0	0	0	0	0	1	0	0	0	0	0	0	0	0	0	0	0	0	0	0	0	0	0
52	GCA_017397585.1_ASM1739758v1_genomic	g__Akkermansia	s__Akkermansia sp015061985	gut		82.99	1.45	0.55	2536007	2194	3	3	23	20	0	0	4	0	0	0	0	0	0	0	0	0	0	0	0	0	0	1	0	0	0	0	0	0	0	0	0	0	0	0	0	0	0	0	0
53	GCA_015061985.1_ASM1506198v1_genomic	g__Akkermansia	s__Akkermansia sp015061985	gut	goat	85.03	0	0.56	2365510	2047	5	2	25	15	0	0	3	0	0	0	0	0	0	0	0	0	0	0	0	0	0	1	0	0	0	0	0	0	0	0	0	0	0	0	0	0	0	0	0
54	GCA_017521405.1_ASM1752140v1_genomic	g__Akkermansia	s__Akkermansia sp017521405	gut	sheep	92.52	1.59	0.55	1985446	1692	5	1	27	11	0	0	4	0	0	0	0	0	0	0	0	0	0	0	0	0	0	2	0	0	0	0	0	0	0	0	0	0	0	0	0	0	0	0	0
55	GCA_937901085.1_SRR6425778_bin.66_CONCOCT_v1.1_MAG_genomic	g__Akkermansia	s__Akkermansia sp937901085	gut	animal	93.2	2.38	0.57	2316378	2106	5	2	28	15	0	0	4	0	0	0	0	0	0	0	0	0	0	0	0	0	0	1	0	0	0	0	0	0	0	0	0	0	0	0	0	0	0	0	0
56	GCA_015656775.1_ASM1565677v1_genomic	g__Akkermansia	s__Akkermansia sp904501915	gut	yak	88.46	2.4	0.57	2210846	2082	5	1	29	12	0	0	5	1	0	0	0	0	0	0	0	0	0	0	0	0	0	1	0	0	0	0	0	0	0	0	0	0	0	0	0	0	0	0	0
57	GCA_017517805.1_ASM1751780v1_genomic	g__Akkermansia	s__Akkermansia sp017517805	gut	sheep	86.72	0	0.57	2449036	2106	6	2	28	17	1	0	4	0	0	0	0	0	0	0	0	0	0	0	0	0	0	1	0	0	0	0	0	0	0	0	0	0	0	0	0	0	0	0	0
58	GCA_015656455.1_ASM1565645v1_genomic	g__Akkermansia	s__Akkermansia sp904502165	gut	yak	83.96	1.93	0.56	1946814	1796	3	2	25	20	0	0	4	0	0	0	0	0	0	0	0	0	0	0	0	0	0	1	0	0	0	0	0	0	0	0	0	0	0	0	0	0	0	0	0
59	GCA_017546445.1_ASM1754644v1_genomic	g__Akkermansia	s__Akkermansia sp017546445	gut	water_buffalo	90.34	2.38	0.57	2620545	2113	4	1	30	26	0	0	4	0	0	0	0	0	0	0	0	0	0	0	0	0	0	2	0	0	0	0	0	0	0	0	0	0	0	0	1	0	0	0	0
60	GCA_002358905.1_ASM235890v1_genomic	g__Akkermansia	s__Akkermansia sp002358905	gut	vertebrate	87.58	0.68	0.54	2562533	2204	5	2	28	18	0	0	4	0	0	0	0	0	0	0	0	0	0	0	0	0	0	3	0	0	0	0	0	0	0	0	0	0	0	0	0	0	0	0	0
61	GCA_017937215.1_ASM1793721v1_genomic	g__Akkermansia	s__Akkermansia sp017937215	gut	water_deer	91.16	1.74	0.59	2476188	2151	5	2	29	21	1	0	4	0	0	0	0	0	0	0	0	0	0	0	0	0	0	2	0	0	0	0	0	0	0	0	0	0	0	0	0	0	0	0	0
62	GCA_017451815.1_ASM1745181v1_genomic	g__Akkermansia	s__Akkermansia sp017937215	gut	roe_deer	92.52	3.67	0.58	2468962	2138	4	2	29	21	1	0	4	0	0	0	0	0	0	0	0	0	0	0	0	0	0	2	0	0	0	0	0	0	0	0	0	0	0	0	0	0	0	0	0
63	GCA_937916135.1_SRR6425825_bin.50_CONCOCT_v1.1_MAG_genomic	g__Akkermansia	s__Akkermansia sp937916135	gut	animal	89.8	1.36	0.58	2676419	2246	4	2	28	22	0	0	4	0	0	0	0	0	0	0	0	0	0	0	0	0	0	2	0	0	0	0	0	0	0	0	0	0	0	0	0	0	0	0	0
64	GCA_017435365.1_ASM1743536v1_genomic	g__Akkermansia	s__Akkermansia sp017435365	gut	goat	91.84	1.39	0.59	2498497	2165	6	2	26	22	1	0	4	0	0	0	0	0	0	0	0	0	0	0	0	0	0	2	0	0	0	0	0	0	0	0	0	0	0	0	0	0	0	0	0
65	GCA_937876685.1_SRR6425774_bin.28_CONCOCT_v1.1_MAG_genomic	g__Akkermansia	s__Akkermansia sp015062005	gut	animal	89.99	3.81	0.57	2789476	2528	7	3	31	25	0	0	3	0	0	0	0	0	0	0	0	0	0	0	0	0	0	2	0	0	0	0	0	0	0	0	0	0	0	0	0	0	0	0	0
66	GCA_015062005.1_ASM1506200v1_genomic	g__Akkermansia	s__Akkermansia sp015062005	gut	goat	89.75	0.34	0.58	2430909	2007	4	2	24	24	0	0	4	0	0	0	0	0	0	0	0	0	0	0	0	0	0	1	0	0	0	0	0	0	0	0	0	0	0	0	0	0	0	0	0
67	GCA_017558555.1_ASM1755855v1_genomic	g__Akkermansia	s__Akkermansia sp017558555	gut	water_buffalo	87.41	0.34	0.56	2161086	1845	5	2	24	18	0	0	4	0	0	0	0	0	0	0	0	0	0	0	0	0	0	1	0	0	0	0	0	0	0	0	0	0	0	0	0	0	0	0	0
68	GCA_017398355.1_ASM1739835v1_genomic	g__Akkermansia	s__Akkermansia sp017398355	gut	goat	90.43	0.68	0.53	2264946	1876	5	2	21	22	0	0	4	0	0	0	0	0	0	0	0	0	0	0	0	0	0	1	0	0	0	0	0	0	0	0	0	0	0	0	0	0	0	0	0
69	GCA_017506205.1_ASM1750620v1_genomic	g__Akkermansia	s__Akkermansia sp017435505	gut	sheep	72.88	0	0.54	1939114	1872	7	2	21	21	0	0	5	0	0	0	0	0	0	0	0	0	0	0	0	0	0	1	0	0	0	0	0	0	0	0	0	0	0	0	0	0	0	0	0
70	GCA_017435505.1_ASM1743550v1_genomic	g__Akkermansia	s__Akkermansia sp017435505	gut	goat	91.57	0.68	0.54	2008258	1745	6	2	21	16	0	0	5	0	0	0	0	0	0	0	0	0	0	0	0	0	0	1	0	0	0	0	0	0	0	0	0	0	0	0	0	0	0	0	0
71	GCA_030535875.1_ASM3053587v1_genomic	g__Akkermansia	s__Akkermansia sp030535875	gut	guanaco	83.75	0	0.55	2075511	1822	5	1	24	23	0	0	4	0	0	0	0	0	0	0	0	0	0	0	0	0	0	1	0	0	0	0	0	0	0	0	0	0	0	0	0	0	0	0	0
72	GCA_937885815.1_SRR6425763_bin.48_CONCOCT_v1.1_MAG_genomic	g__Akkermansia	s__Akkermansia sp937885815	gut	animal	90.25	2.38	0.53	2911978	2657	5	2	24	22	1	0	4	0	0	0	0	0	0	0	0	0	0	0	0	0	0	0	0	0	0	0	0	0	0	0	0	0	0	0	0	0	0	0	0
73	GCA_017517385.1_ASM1751738v1_genomic	g__Akkermansia	s__Akkermansia sp017517385	gut	sheep	92.29	0	0.54	2658138	2337	4	1	23	20	0	0	3	0	0	0	0	0	0	0	0	0	0	0	0	0	0	1	0	0	0	0	0	0	0	0	0	0	0	0	0	0	0	0	0
74	GCA_017471985.1_ASM1747198v1_genomic	g__Akkermansia	s__Akkermansia sp017471985	gut	roe_deer	89.8	0.57	0.56	2538295	2210	6	2	24	17	2	0	4	0	0	0	0	0	0	0	0	0	0	0	0	0	0	0	0	0	0	0	0	0	0	0	0	0	0	0	1	0	0	0	0
75	GCA_937888695.1_SRR6425825_bin.114_CONCOCT_v1.1_MAG_genomic	g__Akkermansia	s__Akkermansia sp017471985	gut	animal	87.63	1.44	0.55	2814896	2640	5	3	23	25	1	0	5	0	0	0	0	0	0	0	0	0	0	0	0	0	0	1	0	0	0	0	0	0	0	0	0	0	0	0	0	0	0	0	0
76	GCA_030535855.1_ASM3053585v1_genomic	g__Akkermansia	s__Akkermansia sp017471985	animal_(undefined)	guanaco	89.08	2.72	0.56	2548804	2237	5	2	21	22	0	0	4	0	0	0	0	0	0	0	0	0	0	0	0	0	0	1	0	0	0	0	0	0	0	0	0	0	0	0	0	0	0	0	0
77	GCA_017555025.1_ASM1755502v1_genomic	g__Akkermansia	s__Akkermansia sp017555025	gut	water_buffalo	88.46	1.36	0.53	2446527	2122	4	1	26	16	0	0	3	0	0	0	0	0	0	0	0	0	0	0	0	0	0	2	0	0	0	0	0	0	0	0	0	0	0	0	0	0	0	0	0
78	GCA_030535795.1_ASM3053579v1_genomic	g__Akkermansia	s__Akkermansia sp030535795	animal_(undefined)	guanaco	87.78	2.4	0.58	2400499	2077	5	3	22	13	0	0	4	0	0	0	0	0	0	0	0	0	0	0	0	0	0	2	0	0	0	0	0	0	0	0	0	0	0	0	0	0	0	0	0
79	GCA_017390945.1_ASM1739094v1_genomic	g__Akkermansia	s__Akkermansia sp017390945	gut	dairy_cattle	87.53	2.72	0.56	2468980	2215	5	2	30	15	0	0	3	0	0	0	0	0	0	0	0	0	0	0	0	0	0	1	0	0	0	0	0	0	0	0	0	0	0	0	0	0	0	0	0
80	GCA_900766865.1_SRS475582_27_genomic	g__Akkermansia	s__Akkermansia sp900766865	gut	human	86.04	2.31	0.55	2510096	2544	5	3	30	17	0	0	3	0	0	0	0	0	0	0	0	0	0	0	0	0	0	1	0	0	0	0	0	0	0	0	0	0	0	0	0	0	0	0	0
81	GCA_017442145.1_ASM1744214v1_genomic	g__Akkermansia	s__Akkermansia sp017415555	gut	goat	92.13	3.74	0.54	3526600	3154	4	2	23	22	0	0	5	0	0	0	0	0	0	0	0	0	0	0	0	0	0	2	0	0	0	0	0	0	0	0	0	0	0	0	0	0	0	0	0
82	GCA_017415555.1_ASM1741555v1_genomic	g__Akkermansia	s__Akkermansia sp017415555	gut		75.96	0	0.56	2018123	1790	4	2	21	13	0	0	3	0	0	0	0	0	0	0	0	0	0	0	0	0	0	2	0	0	0	0	0	0	0	0	0	0	0	0	0	0	0	0	0
83	GCA_015688855.1_ASM1568885v1_genomic	g__Akkermansia	s__Akkermansia sp904501955	gut	yak	86.29	1.23	0.57	2729912	2259	5	2	27	14	1	0	4	0	0	0	0	0	0	0	0	0	0	0	0	0	0	2	0	0	0	0	0	0	0	0	0	0	0	0	0	0	0	0	0
84	GCA_030529065.1_ASM3052906v1_genomic	g__Akkermansia	s__Akkermansia sp017415995	animal_(undefined)	camel	88.44	0	0.53	2662033	2253	5	2	24	15	0	0	4	0	0	0	0	0	0	0	0	0	0	0	0	0	0	1	0	0	0	0	0	0	0	0	0	0	0	0	0	0	0	0	0
85	GCA_945933725.1_SRR15057930_bin.1_metaWRAP_v1.3_MAG_genomic	g__Akkermansia	s__Akkermansia sp017415995	gut	pig	90.34	0.03	0.53	2511333	2245	6	2	24	17	0	0	4	0	0	0	0	0	0	0	0	0	0	0	0	0	0	1	0	0	0	0	0	0	0	0	0	0	0	0	0	0	0	0	0
86	GCA_017415995.1_ASM1741599v1_genomic	g__Akkermansia	s__Akkermansia sp017415995	gut	goat	90.48	2.72	0.53	2795542	2385	5	2	23	20	0	0	4	0	0	0	0	0	0	0	0	0	0	0	0	0	0	1	0	0	0	0	0	0	0	0	0	0	0	0	0	0	0	0	0
87	GCA_015062015.1_ASM1506201v1_genomic	g__Akkermansia	s__Akkermansia sp015062015	gut		81.71	0	0.54	1955820	1774	3	1	21	11	0	0	4	0	0	0	0	0	0	0	0	0	0	0	0	0	0	1	0	0	0	0	0	0	0	0	0	0	0	0	0	0	0	0	0
88	GCA_015656665.1_ASM1565666v1_genomic	g__Akkermansia	s__Akkermansia sp904501975	gut	yak	87.53	0.68	0.52	2379091	2081	5	3	27	14	0	0	4	0	0	0	0	0	0	0	0	0	0	0	0	0	0	1	0	0	0	0	0	0	0	0	0	0	0	0	0	0	0	0	0
89	GCA_017549485.1_ASM1754948v1_genomic	g__Akkermansia	s__Akkermansia sp017549485	gut	water_buffalo	86.93	0.68	0.52	2263107	2030	5	1	27	15	1	0	4	0	0	0	0	0	0	0	0	0	0	0	0	0	0	1	0	0	0	0	0	0	0	0	0	0	0	0	0	0	0	0	0
90	GCA_015062055.1_ASM1506205v1_genomic	g__Akkermansia	s__Akkermansia sp015062055	gut	goat	90.42	0	0.52	2421882	2136	3	3	23	16	1	0	4	0	0	0	0	0	0	0	0	0	0	0	0	0	0	1	0	0	0	0	0	0	0	0	0	0	0	0	0	0	0	0	0
91	GCA_017398005.1_ASM1739800v1_genomic	g__Akkermansia	s__Akkermansia sp017399165	gut	goat	90.48	0.88	0.53	2715502	2410	6	1	25	14	1	0	4	0	0	0	0	0	0	0	0	0	0	0	0	0	0	1	0	0	0	0	0	0	0	0	0	0	0	0	0	0	0	0	0
92	GCA_017467465.1_ASM1746746v1_genomic	g__Akkermansia	s__Akkermansia sp017399165	gut		81.96	0.91	0.53	2295510	2188	5	1	25	13	1	0	4	0	0	0	0	0	0	0	0	0	0	0	0	0	0	1	0	0	0	0	0	0	0	0	0	0	0	0	0	0	0	0	0
93	GCA_017399165.1_ASM1739916v1_genomic	g__Akkermansia	s__Akkermansia sp017399165	gut	goat	91.16	0.68	0.52	2760454	2450	5	1	25	18	1	0	4	0	0	0	0	0	0	0	0	0	0	0	0	0	0	1	0	0	0	0	0	0	0	0	0	0	0	0	0	0	0	0	0
94	GCA_015062045.1_ASM1506204v1_genomic	g__Akkermansia	s__Akkermansia sp015062045	gut	goat	85.25	0	0.53	2366729	2121	4	1	24	12	1	0	3	0	0	0	0	0	0	0	0	0	0	0	0	0	0	1	0	0	0	0	0	0	0	0	0	0	0	0	0	0	0	0	0
95	GCA_949296365.1_O67_L3_321321_idba_bin.156_genomic	g__Akkermansia	s__Akkermansia sp949296365	gut	red_junglefowl_	95.92	1.36	0.47	2670955	2184	18	2	83	20	0	3	3	0	0	0	0	0	0	0	0	0	0	0	0	0	0	1	0	0	0	0	0	0	0	0	0	0	0	0	0	1	0	0	0
96	GCF_029854705.1_ASM2985470v1_genomic	g__Akkermansia	s__Akkermansia sp900545155	gut	human	97.96	1.36	0.54	3418779	2680	16	2	93	29	0	2	4	0	0	0	0	0	0	0	0	0	0	0	0	0	0	3	0	0	0	0	0	0	0	0	0	0	0	0	0	1	0	0	0
97	GCF_029854675.1_ASM2985467v1_genomic	g__Akkermansia	s__Akkermansia sp900545155	gut	human	97.96	1.36	0.55	3309225	2542	16	2	88	32	0	2	4	0	0	0	0	0	0	0	0	0	0	0	0	0	0	3	0	0	0	0	0	0	0	0	0	0	0	0	0	1	0	0	0
98	GCA_002471255.1_ASM247125v1_genomic	g__Akkermansia	s__Akkermansia sp002471255	gut		77.55	0	0.4	2124651	1774	6	0	45	19	1	0	3	0	0	0	0	0	0	0	0	0	0	0	0	0	0	3	0	0	0	0	1	1	0	0	0	0	0	0	0	0	0	0	0
99	GCA_030525455.1_ASM3052545v1_genomic	g__Akkermansia	s__Akkermansia sp030525455	animal_(undefined)	goat	97.28	0	0.44	2147928	1872	6	2	25	22	2	0	4	0	0	0	0	0	0	0	0	0	0	0	0	0	0	0	0	0	0	0	1	1	0	0	0	0	0	0	0	0	0	0	0
100	GCF_937922975.1_ERR912178_bin.94_CONCOCT_v1.1_MAG_genomic	g__Akkermansia	s__Akkermansia sp004167605	gut	human	97.96	0	0.56	3038351	2542	19	2	54	57	2	0	4	0	0	0	0	0	0	0	0	0	0	0	0	0	0	2	0	0	0	0	1	1	0	0	0	0	0	0	0	0	0	0	0
101	GCA_021202525.1_ASM2120252v1_genomic	g__Akkermansia	s__Akkermansia sp021202525	gut	koala	96.94	0.68	0.57	2843421	2399	22	2	59	56	2	0	4	0	0	0	0	0	0	0	0	0	0	0	0	0	0	2	0	0	0	0	1	1	0	0	0	0	0	0	0	0	0	0	0
102	GCA_959021805.1_SRR13494483_bin.12_MetaWRAP_v1.3_MAG_genomic	g__Akkermansia	s__Akkermansia biwaensis	gut	human	98.64	0	0.56	3397267	2895	20	6	58	76	2	0	4	0	0	0	0	0	0	0	0	0	0	0	0	0	0	2	0	0	0	0	1	1	0	0	0	0	0	0	0	0	0	0	0
103	GCA_902386505.1_UHGG_MGYG-HGUT-02378_genomic	g__Akkermansia	s__Akkermansia biwaensis	gut	human	97.96	0	0.56	3109783	2593	20	2	56	61	2	0	4	0	0	0	0	0	0	0	0	0	0	0	0	0	0	2	0	0	0	0	1	1	0	0	0	0	0	0	0	0	0	0	0
104	GCF_958346425.1_ERR8263782_bin.12_MetaWRAP_v1.3_MAG_genomic	g__Akkermansia	s__Akkermansia sp020860705	gut	human	92.18	0.34	0.57	2660492	2258	22	1	54	42	2	0	4	0	0	0	0	0	0	0	0	0	0	0	0	0	0	1	0	0	0	0	1	1	0	0	0	0	0	0	0	0	0	0	0
105	GCF_020860705.1_ASM2086070v1_genomic	g__Akkermansia	s__Akkermansia sp020860705	gut	koala	97.96	0	0.56	3074547	2590	21	1	59	55	2	0	4	0	0	0	0	0	0	0	0	0	0	0	0	0	0	1	0	0	0	0	1	1	0	0	0	0	0	0	0	0	0	0	0
106	GCF_022721755.1_ASM2272175v1_genomic	g__Akkermansia	s__Akkermansia muciniphila_E	gut	human	97.96	0	0.58	2972362	2415	22	1	58	61	2	0	4	0	0	0	0	0	0	0	0	0	0	0	0	0	0	1	0	0	0	0	1	1	0	0	0	0	0	0	0	0	0	0	0
107	GCF_018709685.1_ASM1870968v1_genomic	g__Akkermansia	s__Akkermansia muciniphila_E	gut	human	95.24	0	0.57	2860685	2303	18	1	56	63	2	0	4	0	0	0	0	0	0	0	0	0	0	0	0	0	0	1	0	0	0	0	1	1	0	0	0	0	0	0	0	0	0	0	0
108	GCA_905193715.1_ERR260257-mag-bin.6_genomic	g__Akkermansia	s__Akkermansia muciniphila_C	gut	human	97.93	0.68	0.59	3015113	2630	19	1	54	62	2	1	4	0	0	1	0	0	0	0	0	0	0	0	0	0	0	1	0	0	0	1	1	1	0	0	0	0	0	0	0	0	0	0	0
109	GCF_002884975.1_ASM288497v1_genomic	g__Akkermansia	s__Akkermansia muciniphila_C	gut	human	97.96	0	0.58	2902150	2347	20	1	55	61	2	1	4	0	0	1	0	0	0	0	0	0	0	0	0	0	0	1	0	0	0	0	1	1	0	0	0	0	0	0	0	0	0	0	0
110	GCF_002884915.1_ASM288491v1_genomic	g__Akkermansia	s__Akkermansia muciniphila_C	gut	human	97.96	1.36	0.56	3009091	2453	19	1	55	61	2	1	4	0	0	0	0	0	0	0	0	0	0	0	0	0	0	1	0	0	0	0	1	1	0	0	0	0	0	0	0	0	0	0	0
111	GCF_021202605.1_ASM2120260v1_genomic	g__Akkermansia	s__Akkermansia muciniphila_F	gut	koala	97.96	0	0.58	2950552	2529	22	1	57	62	2	1	4	0	0	0	0	0	0	0	0	0	0	0	0	0	0	1	0	0	0	0	1	1	0	0	0	0	0	0	0	0	0	0	0
112	GCA_958348755.1_ERR10960870_bin.7_MetaWRAP_v1.3_MAG_genomic	g__Akkermansia	s__Akkermansia massiliensis	gut	human	97.96	0	0.58	3014897	2478	19	1	58	66	2	1	4	0	0	0	0	0	0	0	0	0	0	0	0	0	0	1	0	0	0	0	1	1	0	0	0	0	0	0	0	0	0	0	0
113	GCA_022746545.1_ASM2274654v1_genomic	g__Akkermansia	s__Akkermansia massiliensis	gut	human	93.4	1.36	0.58	2922486	2677	25	1	61	63	2	1	4	0	0	0	0	0	0	0	0	0	0	0	0	0	0	1	0	0	0	0	1	1	0	0	0	0	0	0	0	0	0	0	0
114	GCF_002885135.1_ASM288513v1_genomic	g__Akkermansia	s__Akkermansia massiliensis	gut	human	90.25	0	0.59	2660161	2156	17	1	49	51	2	1	4	0	0	0	0	0	0	0	0	0	0	0	0	0	0	1	0	0	0	0	1	1	0	0	0	0	0	0	0	0	0	0	0
115	GCA_958436245.1_SRR22541649_bin.45_MetaWRAP_v1.3_MAG_genomic	g__Akkermansia	s__Akkermansia massiliensis	gut	human	97.96	0	0.58	3072277	2500	19	1	56	68	2	1	4	0	0	0	0	0	0	0	0	0	0	0	0	0	0	1	0	0	0	0	1	1	0	0	0	0	0	0	0	0	0	0	0
116	GCA_008667745.1_ASM866774v1_genomic	g__Akkermansia	s__Akkermansia massiliensis	gut	human	88.28	1.7	0.59	2429210	2284	21	2	55	61	2	1	4	0	0	0	0	0	0	0	0	0	0	0	0	0	0	1	0	0	0	0	1	1	0	0	0	0	0	0	0	0	0	0	0
117	GCA_959025315.1_ERR10149244_bin.14_MetaWRAP_v1.3_MAG_genomic	g__Akkermansia	s__Akkermansia massiliensis	gut	human	97.96	0	0.58	3083846	2543	18	1	57	67	2	1	4	0	0	0	0	0	0	0	0	0	0	0	0	0	0	1	0	0	0	0	1	1	0	0	0	0	0	0	0	0	0	0	0
118	GCA_958403095.1_ERR9762688_bin.60_MetaWRAP_v1.3_MAG_genomic	g__Akkermansia	s__Akkermansia massiliensis	gut	human	97.96	0	0.58	3228541	2694	18	1	58	69	2	1	4	0	0	0	0	0	0	0	0	0	0	0	0	0	0	1	0	0	0	0	1	1	0	0	0	0	0	0	0	0	0	0	0
119	GCF_002885515.1_ASM288551v1_genomic	g__Akkermansia	s__Akkermansia massiliensis	gut	human	97.96	0.68	0.55	3197742	2618	19	1	57	67	2	1	4	0	0	0	0	0	0	0	0	0	0	0	0	0	0	1	0	0	0	0	1	1	0	0	0	0	0	0	0	0	0	0	0
120	GCA_958371775.1_SRR17798039_bin.15_MetaWRAP_v1.3_MAG_genomic	g__Akkermansia	s__Akkermansia massiliensis	gut	human	97.96	1.09	0.58	2999095	2445	21	1	57	66	2	1	4	0	0	0	0	0	0	0	0	0	0	0	0	0	0	1	0	0	0	0	1	1	0	0	0	0	0	0	0	0	0	0	0
121	GCF_023656645.1_ASM2365664v1_genomic	g__Akkermansia	s__Akkermansia massiliensis	gut	human	97.96	0	0.57	3288486	2673	20	1	57	67	2	1	4	0	0	0	0	0	0	0	0	0	0	0	0	0	0	1	0	0	0	1	1	1	0	0	0	0	0	0	0	0	0	0	0
122	GCA_937973975.1_ERR1190926_bin.130_CONCOCT_v1.1_MAG_genomic	g__Akkermansia	s__Akkermansia massiliensis	gut	human	97.96	0	0.59	2977099	2455	18	1	57	67	2	1	4	0	0	0	0	0	0	0	0	0	0	0	0	0	0	1	0	0	0	0	1	1	0	0	0	0	0	0	0	0	0	0	0
123	GCF_002885025.1_ASM288502v1_genomic	g__Akkermansia	s__Akkermansia massiliensis	gut	human	97.96	0	0.58	3167448	2599	20	1	58	66	2	1	4	0	0	0	0	0	0	0	0	0	0	0	0	0	0	1	0	0	0	0	1	1	0	0	0	0	0	0	0	0	0	0	0
124	GCF_008673095.1_ASM867309v1_genomic	g__Akkermansia	s__Akkermansia massiliensis	gut	human	96.6	0.68	0.59	2771154	2412	20	1	58	63	2	1	4	0	0	1	0	0	0	0	0	0	0	0	0	0	0	2	0	0	0	0	1	0	0	0	0	0	0	0	0	0	0	0	0
125	GCF_002885095.1_ASM288509v1_genomic	g__Akkermansia	s__Akkermansia massiliensis	gut		97.96	0	0.57	3096868	2535	19	2	58	67	2	1	4	0	0	0	0	0	0	0	0	0	0	0	0	0	0	1	0	0	0	0	1	1	0	0	0	0	0	0	0	0	0	0	0
126	GCA_958432075.1_ERR8263791_bin.29_MetaWRAP_v1.3_MAG_genomic	g__Akkermansia	s__Akkermansia massiliensis	gut	human	97.96	0	0.58	3103815	2586	17	1	57	66	2	1	4	0	0	0	0	0	0	0	0	0	0	0	0	0	0	1	0	0	0	0	1	1	0	0	0	0	0	0	0	0	0	0	0
127	GCF_018709675.1_ASM1870967v1_genomic	g__Akkermansia	s__Akkermansia massiliensis	gut	human	97.96	0	0.57	3005559	2449	20	1	58	66	2	1	4	0	0	0	0	0	0	0	0	0	0	0	0	0	0	1	0	0	0	0	1	1	0	0	0	0	0	0	0	0	0	0	0
128	GCA_947071205.1_SRR13840128_bin.5_metawrap_v1.3_MAG_genomic	g__Akkermansia	s__Akkermansia massiliensis	gut	mouse	97.96	0	0.58	2902105	2414	18	1	58	66	2	1	4	0	0	0	0	0	0	0	0	0	0	0	0	0	0	1	0	0	0	0	1	1	0	0	0	0	0	0	0	0	0	0	0
129	GCA_948529275.1_MGBC104269_genomic	g__Akkermansia	s__Akkermansia muciniphila_A	gut	mouse	97.28	0	0.54	2747222	2347	19	1	45	42	1	0	4	0	0	0	0	0	0	0	0	0	0	0	0	0	0	0	0	0	0	0	1	0	0	0	0	0	0	0	0	0	0	0	0
130	GCF_949499215.1_extra-ERR1762090.15_1677794875_genomic	g__Akkermansia	s__Akkermansia muciniphila_A	gut	mouse	97.96	0	0.55	2682556	2333	19	2	46	41	1	0	4	0	0	0	0	0	0	0	0	0	0	0	0	0	0	0	0	0	0	0	1	0	0	0	0	0	0	0	0	0	0	0	0
131	GCA_949000655.1_MGBC140758_genomic	g__Akkermansia	s__Akkermansia muciniphila_A	gut	mouse	97.96	0	0.55	2745147	2382	19	2	44	41	1	0	4	0	0	0	0	0	0	0	0	0	0	0	0	0	0	0	0	0	0	0	1	0	0	0	0	0	0	0	0	0	0	0	0
132	GCF_949472415.1_extra-ERR2136583.18_1677763015_genomic	g__Akkermansia	s__Akkermansia muciniphila_A	gut	mouse	97.96	0	0.56	2495818	2181	17	2	44	40	2	1	4	0	0	0	0	0	0	0	0	0	0	0	0	0	0	0	0	0	0	0	1	0	0	0	0	0	0	0	0	0	0	0	0
133	GCF_030848305.1_ASM3084830v1_genomic	g__Akkermansia	s__Akkermansia muciniphila_A	gut	mouse	97.96	0	0.56	2650075	2247	17	2	47	40	1	0	4	0	0	0	0	0	0	0	0	0	0	0	0	0	0	0	0	0	0	0	1	0	0	0	0	0	0	0	0	0	0	0	0
134	GCF_947363075.1_SRR15194754_bin.11_metawrap_v1.3_MAG_genomic	g__Akkermansia	s__Akkermansia muciniphila_A	gut	mouse	97.96	0	0.56	2778338	2421	17	2	46	40	1	0	4	0	0	0	0	0	0	0	0	0	0	0	0	0	0	0	0	0	0	0	1	0	0	0	0	0	0	0	0	0	0	0	0
135	GCF_947073975.1_SRR12464003_bin.23_metawrap_v1.3_MAG_genomic	g__Akkermansia	s__Akkermansia muciniphila_A	gut	mouse	97.96	0	0.56	2748412	2396	18	2	48	41	1	0	4	0	0	0	0	0	0	0	0	0	0	0	0	0	0	0	0	0	0	0	1	0	0	0	0	0	0	0	0	0	0	0	0
136	GCF_947244915.1_SRR14920930_bin.12_metawrap_v1.3_MAG_genomic	g__Akkermansia	s__Akkermansia muciniphila_A	gut	mouse	97.96	0	0.55	2633894	2239	19	2	46	41	1	0	4	0	0	0	0	0	0	0	0	0	0	0	0	0	0	0	0	0	0	0	1	0	0	0	0	0	0	0	0	0	0	0	0
137	GCF_902473565.1_UHGG-TPA_MGYG-HGUT-01881_genomic	g__Akkermansia	s__Akkermansia muciniphila_A	gut	human	97.96	0	0.56	2552003	2181	17	2	45	39	1	0	4	0	0	0	0	0	0	0	0	0	0	0	0	0	0	0	0	0	0	0	1	0	0	0	0	0	0	0	0	0	0	0	0
138	GCF_002493465.1_ASM249346v1_genomic	g__Akkermansia	s__Akkermansia muciniphila_A	gut	rat	97.73	0	0.56	2447227	2044	17	2	45	41	1	0	4	0	0	0	0	0	0	0	0	0	0	0	0	0	0	0	0	0	0	0	1	0	0	0	0	0	0	0	0	0	0	0	0
139	GCA_958436655.1_SRR17798038_bin.21_MetaWRAP_v1.3_MAG_genomic	g__Akkermansia	s__Akkermansia muciniphila_A	gut	human	97.96	0	0.56	2549509	2146	17	1	46	43	1	0	4	0	0	0	0	0	0	0	0	0	0	0	0	0	0	0	0	0	0	0	1	0	0	0	0	0	0	0	0	0	0	0	0
140	GCF_947367525.1_SRR15429274_bin.5_metawrap_v1.3_MAG_genomic	g__Akkermansia	s__Akkermansia muciniphila_A	gut	mouse	97.96	0	0.56	2533993	2149	18	1	45	39	1	0	4	0	0	0	0	0	0	0	0	0	0	0	0	0	0	0	0	0	0	0	1	0	0	0	0	0	0	0	0	0	0	0	0
141	GCA_948540945.1_MGBC122522_genomic	g__Akkermansia	s__Akkermansia muciniphila_A	gut	mouse	97.96	0	0.53	2658351	2273	17	2	45	40	1	0	4	0	0	0	0	0	0	0	0	0	0	0	0	0	0	0	0	0	0	0	1	0	0	0	0	0	0	0	0	0	0	0	0
142	GCF_902473955.1_UHGG-TPA_MGYG-HGUT-01921_genomic	g__Akkermansia	s__Akkermansia sp905200945	gut	human	97.96	0	0.55	2759672	2350	18	1	50	41	1	1	4	0	0	0	0	0	0	0	0	0	0	0	0	0	0	0	0	0	0	0	1	0	0	0	0	0	0	0	0	0	0	0	0
143	GCF_021204505.1_ASM2120450v1_genomic	g__Akkermansia	s__Akkermansia sp905200945	gut	koala	97.96	0	0.55	2726187	2317	16	1	48	42	1	1	4	0	0	0	0	0	0	0	0	0	0	0	0	0	0	0	0	0	0	0	1	0	0	0	0	0	0	0	0	0	0	0	0
144	GCF_018847215.1_ASM1884721v1_genomic	g__Akkermansia	s__Akkermansia muciniphila	gut	human	97.96	0	0.55	2942163	2484	19	2	51	41	2	1	4	0	0	1	0	0	0	0	0	0	0	0	0	0	0	0	0	0	0	0	1	1	0	0	0	0	0	0	0	0	0	0	0
145	GCA_958477235.1_SRR17798019_bin.23_MetaWRAP_v1.3_MAG_genomic	g__Akkermansia	s__Akkermansia muciniphila	gut	human	97.96	0	0.55	2684149	2272	17	1	51	44	2	1	4	0	0	0	0	0	0	0	0	0	0	0	0	0	0	0	0	0	0	0	1	1	0	0	0	0	0	0	0	0	0	0	0
146	GCF_018847175.1_ASM1884717v1_genomic	g__Akkermansia	s__Akkermansia muciniphila	gut	human	97.96	0	0.55	2803293	2352	17	1	50	44	2	1	4	0	0	0	0	0	0	0	0	0	0	0	0	0	0	0	0	0	0	0	1	1	0	0	0	0	0	0	0	0	0	0	0
147	GCF_004104435.1_ASM410443v1_genomic	g__Akkermansia	s__Akkermansia muciniphila	gut	human	97.96	0.68	0.55	2860407	2406	18	1	50	44	2	1	4	0	0	0	0	0	0	0	0	0	0	0	0	0	0	0	0	0	0	0	1	1	0	0	0	0	0	0	0	0	0	0	0
148	GCF_003716915.1_ASM371691v1_genomic	g__Akkermansia	s__Akkermansia muciniphila	gut	human	97.96	0	0.55	2772237	2321	16	2	49	42	2	1	4	0	0	0	0	0	0	0	0	0	0	0	0	0	0	0	0	0	0	0	1	1	0	0	0	0	0	0	0	0	0	0	0
149	GCF_002885155.1_ASM288515v1_genomic	g__Akkermansia	s__Akkermansia muciniphila	gut	human	97.96	0	0.55	2795610	2351	15	1	50	45	2	1	4	0	0	0	0	0	0	0	0	0	0	0	0	0	0	0	0	0	0	0	1	1	0	0	0	0	0	0	0	0	0	0	0
150	GCF_002885625.1_ASM288562v1_genomic	g__Akkermansia	s__Akkermansia muciniphila	gut	human	97.96	0	0.55	2787215	2367	18	2	52	44	2	1	4	0	0	0	0	0	0	0	0	0	0	0	0	0	0	2	0	0	0	0	1	1	0	0	0	0	0	0	0	0	0	0	0
151	GCF_028743255.1_ASM2874325v1_genomic	g__Akkermansia	s__Akkermansia muciniphila	gut	human	97.96	0	0.55	2851480	2433	17	2	51	42	1	1	4	0	0	0	0	0	0	0	0	0	0	0	0	0	0	0	0	0	0	0	1	0	0	0	0	0	0	0	0	0	0	0	0
152	GCF_017570505.1_ASM1757050v1_genomic	g__Akkermansia	s__Akkermansia muciniphila	gut	human	97.96	0	0.55	2844062	2370	18	2	52	42	2	1	4	0	0	0	0	0	0	0	0	0	0	0	0	0	0	1	0	0	0	0	1	1	0	0	0	0	0	0	0	0	0	0	0
153	GCF_010223405.1_ASM1022340v1_genomic	g__Akkermansia	s__Akkermansia muciniphila	gut	human	97.96	0.68	0.55	2836880	2372	19	1	50	43	2	1	4	0	0	0	0	0	0	0	0	0	0	0	0	0	0	0	0	0	0	0	1	1	0	0	0	0	0	0	0	0	0	0	0
154	GCF_002885595.1_ASM288559v1_genomic	g__Akkermansia	s__Akkermansia muciniphila	gut	human	97.96	0	0.53	2846238	2421	18	2	49	43	2	1	4	0	0	0	0	0	0	0	0	0	0	0	0	0	0	0	0	0	0	0	1	1	0	0	0	0	0	0	0	0	0	0	0
155	GCF_018779765.1_ASM1877976v1_genomic	g__Akkermansia	s__Akkermansia muciniphila	gut	human	97.96	0	0.55	3000091	2554	18	2	51	42	2	1	4	0	0	0	0	0	0	0	0	0	0	0	0	0	0	0	0	0	0	0	1	1	0	0	0	0	0	0	0	0	0	0	0
156	GCA_021617195.1_ASM2161719v1_genomic	g__Akkermansia	s__Akkermansia muciniphila	gut	human	97.96	0	0.56	2707727	2347	19	1	49	44	2	1	4	0	0	0	0	0	0	0	0	0	0	0	0	0	0	0	0	0	0	0	1	1	0	0	0	0	0	0	0	0	0	0	0
157	GCF_018847395.1_ASM1884739v1_genomic	g__Akkermansia	s__Akkermansia muciniphila	gut		97.96	0	0.55	2965470	2517	17	2	50	42	2	1	4	0	0	0	0	0	0	0	0	0	0	0	0	0	0	0	0	0	0	0	1	1	0	0	0	0	0	0	0	0	0	0	0
158	GCF_018847335.1_ASM1884733v1_genomic	g__Akkermansia	s__Akkermansia muciniphila	gut		97.96	0	0.55	3002694	2533	17	1	49	44	2	1	4	0	0	0	0	0	0	0	0	0	0	0	0	0	0	0	0	0	0	0	1	1	0	0	0	0	0	0	0	0	0	0	0
159	GCF_002885575.1_ASM288557v1_genomic	g__Akkermansia	s__Akkermansia muciniphila	gut	human	97.96	0	0.55	2883372	2427	18	1	49	43	2	1	4	0	0	0	0	0	0	0	0	0	0	0	0	0	0	0	0	0	0	0	1	1	0	0	0	0	0	0	0	0	0	0	0
160	GCF_030268525.1_ASM3026852v1_genomic	g__Akkermansia	s__Akkermansia muciniphila	gut	human	97.96	0	0.58	2901388	2497	17	2	53	41	2	1	3	0	0	0	0	0	0	0	0	0	0	0	0	0	0	1	0	0	0	0	1	1	0	0	0	0	0	0	0	0	0	0	0
161	GCF_937925975.1_ERR1190960_bin.2_CONCOCT_v1.1_MAG_genomic	g__Akkermansia	s__Akkermansia muciniphila	gut	human	97.96	0	0.56	2711083	2261	15	1	52	43	2	1	4	0	0	0	0	0	0	0	0	0	0	0	0	0	0	0	0	0	0	0	1	1	0	0	0	0	0	0	0	0	0	0	0
162	GCA_958412185.1_ERR10960851_bin.1_MetaWRAP_v1.3_MAG_genomic	g__Akkermansia	s__Akkermansia muciniphila	gut	human	97.96	0	0.55	2677990	2222	19	2	51	43	2	1	4	0	0	0	0	0	0	0	0	0	0	0	0	0	0	0	0	0	0	0	1	1	0	0	0	0	0	0	0	0	0	0	0
163	GCA_022740995.1_ASM2274099v1_genomic	g__Akkermansia	s__Akkermansia muciniphila	gut	human	95.44	1.59	0.55	2782828	2512	18	4	50	45	2	1	4	0	0	0	0	0	0	0	0	0	0	0	0	0	0	0	0	0	0	0	1	1	0	0	0	0	0	0	0	0	0	0	0
164	GCA_030844765.1_ASM3084476v1_genomic	g__Akkermansia	s__Akkermansia muciniphila	gut	human	97.96	0	0.55	2809352	2398	18	2	51	42	2	1	4	0	0	0	0	0	0	0	0	0	0	0	0	0	0	0	0	0	0	0	1	1	0	0	0	0	0	0	0	0	0	0	0
165	GCA_022744545.1_ASM2274454v1_genomic	g__Akkermansia	s__Akkermansia muciniphila	gut	human	97.96	0.68	0.54	2690207	2305	20	2	49	43	2	1	4	0	0	0	0	0	0	0	0	0	0	0	0	0	0	1	0	0	0	0	1	1	0	0	0	0	0	0	0	0	0	0	0
166	GCF_018847595.1_ASM1884759v1_genomic	g__Akkermansia	s__Akkermansia muciniphila	gut	human	97.24	0	0.55	2788976	2349	18	1	51	44	2	1	4	0	0	0	0	0	0	0	0	0	0	0	0	0	0	1	0	0	0	0	1	1	0	0	0	0	0	0	0	0	0	0	0
167	GCF_004015205.1_ASM401520v1_genomic	g__Akkermansia	s__Akkermansia muciniphila	gut		97.96	0	0.55	2770073	2334	17	2	50	44	3	1	4	0	0	0	0	0	0	0	0	0	0	0	0	0	0	1	0	0	0	0	1	1	0	0	0	0	0	0	0	0	0	0	0
168	GCA_948470595.1_SRR15604536_bin.25_metawrap_v1.3_MAG_genomic	g__Akkermansia	s__Akkermansia muciniphila	gut	mouse	97.96	0	0.55	2694101	2273	15	2	52	42	2	1	4	0	0	0	0	0	0	0	0	0	0	0	0	0	0	0	0	0	0	0	1	1	0	0	0	0	0	0	0	0	0	0	0
169	GCF_010223095.1_ASM1022309v1_genomic	g__Akkermansia	s__Akkermansia muciniphila	gut	human	97.96	0	0.56	2888371	2439	16	2	53	44	2	1	4	0	0	0	0	0	0	0	0	0	0	0	0	0	0	0	0	0	0	0	1	1	0	0	0	0	0	0	0	0	0	0	0
170	GCA_023447425.1_ASM2344742v1_genomic	g__Akkermansia	s__Akkermansia muciniphila	gut	human	94.14	2.04	0.56	2387539	2086	15	2	52	32	1	1	5	0	0	0	0	0	0	0	0	0	0	0	0	0	0	0	0	0	0	0	1	0	0	0	0	0	0	0	0	0	0	0	0
171	GCA_947571445.1_SRR19759412_bin.25_metawrap_v1.3_MAG_genomic	g__Akkermansia	s__Akkermansia muciniphila	gut	mouse	97.96	0	0.55	2786190	2377	16	2	51	43	2	1	4	0	0	0	0	0	0	0	0	0	0	0	0	0	0	0	0	0	0	0	1	1	0	0	0	0	0	0	0	0	0	0	0
172	GCA_958422255.1_ERR9578307_bin.68_MetaWRAP_v1.3_MAG_genomic	g__Akkermansia	s__Akkermansia muciniphila	gut	human	97.96	0	0.55	2666420	2249	17	2	51	43	2	1	4	0	0	0	0	0	0	0	0	0	0	0	0	0	0	0	0	0	0	0	1	1	0	0	0	0	0	0	0	0	0	0	0
173	GCA_020860465.1_ASM2086046v1_genomic	g__Akkermansia	s__Akkermansia muciniphila	gut	koala	77.76	0.72	0.57	2092637	2093	19	2	40	34	2	1	5	0	0	0	0	0	0	0	0	0	0	0	0	0	0	0	0	0	0	0	1	0	0	0	0	0	0	0	0	0	0	0	0
174	GCA_947525845.1_SRR12272120_bin.5_metawrap_v1.3_MAG_genomic	g__Akkermansia	s__Akkermansia muciniphila	gut	mouse	97.96	0	0.56	2656621	2308	16	2	49	41	2	1	5	0	0	0	0	0	0	0	0	0	0	0	0	0	0	0	0	0	0	0	1	1	0	0	0	0	0	0	0	0	0	0	0
175	GCF_002885315.1_ASM288531v1_genomic	g__Akkermansia	s__Akkermansia muciniphila	gut	human	97.96	0	0.53	2720256	2256	17	2	51	44	2	1	4	0	0	0	0	0	0	0	0	0	0	0	0	0	0	0	0	0	0	0	1	1	0	0	0	0	0	0	0	0	0	0	0
176	GCF_018709865.1_ASM1870986v1_genomic	g__Akkermansia	s__Akkermansia muciniphila	gut	human	97.96	0	0.51	2870350	2438	16	2	52	40	2	1	4	0	0	1	0	0	0	0	0	0	0	0	0	0	0	0	0	0	0	0	1	1	0	0	0	0	0	0	0	0	0	0	0
177	GCA_948445015.1_SRR17684647_bin.58_metawrap_v1.3_MAG_genomic	g__Akkermansia	s__Akkermansia muciniphila	gut	mouse	97.96	0	0.55	2832559	2451	18	2	49	40	2	1	4	0	0	0	0	0	0	0	0	0	0	0	0	0	0	0	0	0	0	0	1	1	0	0	0	0	0	0	0	0	0	0	0
178	GCA_948672045.1_MGBC166407_genomic	g__Akkermansia	s__Akkermansia muciniphila	gut	mouse	97.96	0	0.52	2712972	2281	19	2	52	43	2	1	4	0	0	0	0	0	0	0	0	0	0	0	0	0	0	0	0	0	0	0	1	1	0	0	0	0	0	0	0	0	0	0	0
179	GCF_009663785.1_ASM966378v1_genomic	g__Akkermansia	s__Akkermansia muciniphila	gut		97.96	0	0.49	2741186	2316	18	2	52	44	2	1	4	0	0	0	0	0	0	0	0	0	0	0	0	0	0	0	0	0	0	0	1	1	0	0	0	0	0	0	0	0	0	0	0
180	GCA_031293505.1_ASM3129350v1_genomic	g__Akkermansia	s__Akkermansia muciniphila	gut	human	79.31	0.34	0.57	1780547	1663	16	1	43	35	1	0	2	0	0	0	0	0	0	0	0	0	0	0	0	0	0	0	0	0	0	0	0	1	0	0	0	0	0	0	0	0	0	0	0
181	GCA_947036765.1_ERR8099103_bin.15_metawrap_v1.3_MAG_genomic	g__Akkermansia	s__Akkermansia muciniphila	gut	mouse	97.96	0	0.56	2726709	2305	15	2	51	43	2	1	4	0	0	0	0	0	0	0	0	0	0	0	0	0	0	0	0	0	0	0	1	1	0	0	0	0	0	0	0	0	0	0	0
182	GCA_022786825.1_ASM2278682v1_genomic	g__Akkermansia	s__Akkermansia muciniphila	gut	pig	97.96	0	0.55	2786633	2370	16	2	52	44	1	1	4	0	0	1	0	0	0	0	0	0	0	0	0	0	0	0	0	0	0	0	1	0	0	0	0	0	0	0	0	0	0	0	0
183	GCA_949087955.1_MGBC133578_genomic	g__Akkermansia	s__Akkermansia muciniphila	gut	mouse	97.96	0	0.56	2729345	2321	19	2	51	44	2	1	4	0	0	0	0	0	0	0	0	0	0	0	0	0	0	1	0	0	0	0	1	1	0	0	0	0	0	0	0	0	0	0	0
184	GCA_947256585.1_SRR19524216_bin.2_metawrap_v1.3_MAG_genomic	g__Akkermansia	s__Akkermansia muciniphila	gut	mouse	97.96	0	0.56	2823129	2415	19	2	51	43	2	1	4	0	0	0	0	0	0	0	0	0	0	0	0	0	0	0	0	0	0	0	1	1	0	0	0	0	0	0	0	0	0	0	0
185	GCF_002885425.1_ASM288542v1_genomic	g__Akkermansia	s__Akkermansia muciniphila	gut	human	97.96	0	0.53	2708328	2258	16	2	52	43	2	1	4	0	0	0	0	0	0	0	0	0	0	0	0	0	0	0	0	0	0	0	1	1	0	0	0	0	0	0	0	0	0	0	0
186	GCF_002885415.1_ASM288541v1_genomic	g__Akkermansia	s__Akkermansia muciniphila	gut	human	97.96	0	0.55	2672910	2215	17	2	52	43	1	1	4	0	0	0	0	0	0	0	0	0	0	0	0	0	0	0	0	0	0	0	1	0	0	0	0	0	0	0	0	0	0	0	0
187	GCF_023516625.1_ASM2351662v1_genomic	g__Akkermansia	s__Akkermansia muciniphila	gut	human	97.96	0	0.55	2788766	2355	15	2	52	44	2	1	4	0	0	0	0	0	0	0	0	0	0	0	0	0	0	0	0	0	0	0	1	1	0	0	0	0	0	0	0	0	0	0	0
188	GCA_958442745.1_ERR4918924_bin.1_MetaWRAP_v1.3_MAG_genomic	g__Akkermansia	s__Akkermansia muciniphila	gut	human	94.56	0.72	0.56	2506839	2246	21	2	50	38	2	1	4	0	0	0	0	0	0	0	0	0	0	0	0	0	0	0	0	0	0	0	1	1	0	0	0	0	0	0	0	0	0	0	0
189	GCA_014872125.1_ASM1487212v1_genomic	g__Akkermansia	s__Akkermansia muciniphila	gut	human	97.96	0	0.55	2749197	2379	18	3	52	44	2	1	4	0	0	0	0	0	0	0	0	0	0	0	0	0	0	0	0	0	0	0	1	1	0	0	0	0	0	0	0	0	0	0	0
190	GCF_018847935.1_ASM1884793v1_genomic	g__Akkermansia	s__Akkermansia muciniphila	gut		97.96	0	0.56	2755047	2277	17	2	51	44	2	1	4	0	0	0	0	0	0	0	0	0	0	0	0	0	0	0	0	0	0	0	1	1	0	0	0	0	0	0	0	0	0	0	0
191	GCA_030843105.1_ASM3084310v1_genomic	g__Akkermansia	s__Akkermansia muciniphila	gut	human	97.96	0	0.55	2774503	2350	17	2	52	44	2	1	4	0	0	0	0	0	0	0	0	0	0	0	0	0	0	0	0	0	0	0	1	1	0	0	0	0	0	0	0	0	0	0	0
192	GCF_018847235.1_ASM1884723v1_genomic	g__Akkermansia	s__Akkermansia muciniphila	gut	human	97.96	0	0.56	2724304	2262	19	2	53	44	2	1	4	0	0	0	0	0	0	0	0	0	0	0	0	0	0	0	0	0	0	0	1	1	0	0	0	0	0	0	0	0	0	0	0
193	GCF_010230155.1_ASM1023015v1_genomic	g__Akkermansia	s__Akkermansia muciniphila	gut	human	97.96	0	0.56	2803530	2356	16	2	52	45	2	1	4	0	0	0	0	0	0	0	0	0	0	0	0	0	0	0	0	0	0	0	1	1	0	0	0	0	0	0	0	0	0	0	0
194	GCA_947628625.1_Lapin-016_bin78_genomic	g__Akkermansia	s__Akkermansia muciniphila	gut	rabbit	97.96	4.62	0.5	3628346	3307	14	2	50	45	2	1	4	0	0	0	0	0	0	0	0	0	0	0	0	0	0	0	0	0	0	0	1	1	0	0	0	0	0	0	0	0	0	0	0
195	GCF_004015245.1_ASM401524v1_genomic	g__Akkermansia	s__Akkermansia muciniphila	gut	human	97.96	0	0.55	2799431	2354	17	2	55	42	1	1	4	0	0	0	0	0	0	0	0	0	0	0	0	0	0	0	0	0	0	0	1	0	0	0	0	0	0	0	0	0	0	0	0
196	GCA_948528105.1_MGBC110410_genomic	g__Akkermansia	s__Akkermansia muciniphila	gut	mouse	97.96	0	0.54	2658027	2271	17	2	52	42	2	1	4	0	0	0	0	0	0	0	0	0	0	0	0	0	0	0	0	0	0	0	1	1	0	0	0	0	0	0	0	0	0	0	0
197	GCF_001688765.2_ASM168876v2_genomic	g__Akkermansia	s__Akkermansia muciniphila	gut	mouse	97.96	0	0.56	2745278	2288	17	1	51	44	2	1	4	0	0	0	0	0	0	0	0	0	0	0	0	0	0	0	0	0	0	0	1	1	0	0	0	0	0	0	0	0	0	0	0
198	GCF_010230725.1_ASM1023072v1_genomic	g__Akkermansia	s__Akkermansia muciniphila	gut	human	97.96	0	0.56	2844797	2414	18	2	53	44	2	1	4	0	0	0	0	0	0	0	0	0	0	0	0	0	0	0	0	0	0	0	1	1	0	0	0	0	0	0	0	0	0	0	0
199	GCF_000723745.2_PRJEB6027_Urmite_genomic	g__Akkermansia	s__Akkermansia muciniphila	gut	human	96.6	0	0.54	2664738	2272	21	2	51	33	1	1	4	0	0	0	0	0	0	0	0	0	0	0	0	0	0	0	0	0	0	0	1	0	0	0	0	0	0	0	0	0	0	0	0
200	GCA_947647905.1_SRR17794288_bin.7_metawrap_v1.3_MAG_genomic	g__Akkermansia	s__Akkermansia muciniphila	gut	mouse	97.96	0	0.55	2717054	2313	17	3	50	43	1	1	4	0	0	0	0	0	0	0	0	0	0	0	0	0	0	0	0	0	0	0	1	0	0	0	0	0	0	0	0	0	0	0	0
201	GCF_028994115.1_ASM2899411v1_genomic	g__Akkermansia	s__Akkermansia muciniphila	human	breastmilk	97.96	0	0.56	2664112	2191	18	2	51	42	1	1	4	0	0	0	0	0	0	0	0	0	0	0	0	0	0	0	0	0	0	0	1	0	0	0	0	0	0	0	0	0	0	0	0
202	GCA_948880985.1_MGBC102776_genomic	g__Akkermansia	s__Akkermansia muciniphila	gut	mouse	97.96	0	0.56	2837383	2412	16	2	51	42	2	1	4	0	0	0	0	0	0	0	0	0	0	0	0	0	0	0	0	0	0	0	1	1	0	0	0	0	0	0	0	0	0	0	0
203	GCA_947855535.1_chick28_bin17_genomic	g__Akkermansia	s__Akkermansia muciniphila	gut	chicken	97.96	0	0.55	2709180	2292	15	2	50	43	2	1	4	0	0	0	0	0	0	0	0	0	0	0	0	0	0	0	0	0	0	0	1	1	0	0	0	0	0	0	0	0	0	0	0
204	GCA_948797215.1_MGBC165607_genomic	g__Akkermansia	s__Akkermansia muciniphila	gut	mouse	97.96	0	0.55	3030437	2680	15	2	55	43	2	1	4	0	0	0	0	0	0	0	0	0	0	0	0	0	0	0	0	0	0	0	1	1	0	0	0	0	0	0	0	0	0	0	0
205	GCF_004319565.1_ASM431956v1_genomic	g__Akkermansia	s__Akkermansia muciniphila	gut	mouse	97.96	0	0.56	2801917	2348	17	2	52	43	1	1	4	0	0	0	0	0	0	0	0	0	0	0	0	0	0	0	0	0	0	0	1	0	0	0	0	0	0	0	0	0	0	0	0
206	GCA_948582145.1_MGBC116560_genomic	g__Akkermansia	s__Akkermansia muciniphila	gut	mouse	97.96	0	0.56	2704728	2272	17	2	52	42	1	1	4	0	0	0	0	0	0	0	0	0	0	0	0	0	0	0	0	0	0	0	1	0	0	0	0	0	0	0	0	0	0	0	0
207	GCA_002387565.1_ASM238756v1_genomic	g__UBA4581	s__UBA4581 sp002387565	marine		92.48	0	0.4	1489546	1431	16	2	3	4	0	0	2	0	0	0	0	0	0	0	0	0	0	0	0	0	0	0	0	0	0	0	0	0	0	0	0	0	0	0	0	0	0	0	0
208	GCA_002386905.1_ASM238690v1_genomic	g__UBA4581	s__UBA4581 sp002386905	marine		96.22	0.34	0.39	1647218	1499	12	3	9	7	0	0	3	0	0	0	0	0	0	0	0	0	0	0	0	0	0	0	0	0	0	0	0	0	0	0	0	0	0	0	0	0	0	0	0
215	GCA_022548915.1_ASM2254891v1_genomic	g__Haloferula	s__Haloferula sp022548915	sediment		100	1.36	0.63	5900467	4871	129	2	83	33	3	2	12	3	3	0	0	0	0	0	1	0	0	2	0	0	0	3	3	0	0	0	1	1	0	0	0	0	2	0	0	1	0	0	0
212	GCA_030430455.1_ASM3043045v1_genomic	g__Haloferula	s__Haloferula sp030430455	marine		94.24	2.04	0.69	4224097	3458	19	3	86	32	3	16	14	3	3	0	0	0	0	0	0	0	0	0	1	0	0	2	0	0	0	0	0	1	0	0	0	0	0	0	0	1	0	0	0
214	GCA_030431475.1_ASM3043147v1_genomic	g__Haloferula	s__Haloferula sp030431475	marine		97.96	0	0.66	4728419	3823	83	2	100	28	6	8	12	3	3	0	0	0	0	0	0	0	0	1	0	0	0	2	0	1	0	0	0	1	0	1	0	0	0	2	0	0	0	0	0
217	GCF_025950085.1_ASM2595008v1_genomic	g__Haloferula	s__Haloferula flavescens	marine		99.86	2.72	0.59	5910676	4907	36	5	50	47	11	2	9	0	0	0	0	0	0	0	0	0	0	0	0	0	0	2	0	1	1	0	1	0	0	0	1	0	0	0	0	4	0	0	0
211	GCF_016595525.1_ASM1659552v1_genomic	g__Haloferula	s__Haloferula rosea	marine	sponge	100	1.36	0.59	4682580	3799	132	2	77	31	6	7	8	3	3	0	0	0	0	0	0	0	0	0	0	0	0	0	0	0	0	0	1	0	0	0	0	0	0	0	0	0	0	0	0
218	GCA_004293105.1_ASM429310v1_genomic	g__Haloferula	s__Haloferula sp004293445	freshwater		100	0.68	0.6	3306741	2718	16	3	36	37	5	2	5	0	0	0	0	0	0	0	0	0	0	0	0	0	0	3	0	0	0	0	3	1	0	1	0	0	1	0	0	2	0	0	0
219	GCA_027491155.1_ASM2749115v1_genomic	g__Haloferula	s__Haloferula sp027491155	freshwater		100	2.72	0.66	5729541	4479	89	4	46	43	13	8	19	0	0	1	0	0	0	0	0	0	0	0	0	0	0	3	0	0	0	0	2	0	0	0	0	0	0	0	0	0	0	0	0
220	GCA_945883695.1_MiE-16apr19-166_genomic	g__Haloferula	s__Haloferula muciniphila_A	freshwater		90.67	2.04	0.65	6322604	5275	116	2	38	36	11	4	15	0	0	0	0	2	1	0	0	1	1	0	0	1	0	6	1	1	0	2	0	3	2	0	0	0	2	2	0	2	0	2	0
221	GCA_945875765.1_MsH-30jul19-27_genomic	g__Haloferula	s__Haloferula sp002304315	freshwater		96.59	1.36	0.64	6060051	5055	108	3	33	34	13	9	18	0	0	0	0	2	0	0	0	1	1	0	0	0	1	4	1	1	0	1	0	2	1	0	0	0	4	2	0	0	0	0	0
209	GCF_014201715.1_ASM1420171v1_genomic	g__Haloferula	s__Haloferula luteola	rhizosphere		97.82	1.36	0.57	4904795	4240	31	4	100	29	6	7	11	0	0	0	0	0	0	0	0	0	0	0	0	0	0	0	0	1	0	0	0	0	1	0	0	0	0	2	0	1	0	0	0
223	GCA_946885645.1_SRR17255070_bin.2_metawrap_v1.3.0_MAG_genomic	g__Haloferula	s__Haloferula sp946885645	rhizosphere		94.05	0.68	0.64	4175792	3804	32	4	44	36	14	4	10	0	0	1	0	0	1	0	0	1	1	0	0	1	0	4	0	1	0	2	0	2	1	0	0	0	1	3	0	1	0	1	0
224	GCF_000739615.1_ASM73961v1_genomic	g__Haloferula	s__Haloferula sp000739615	rhizosphere		99.86	2.72	0.62	7795129	6420	53	4	97	53	16	7	17	0	0	0	0	0	2	0	0	0	0	0	0	0	0	3	0	1	0	2	0	3	0	1	0	0	1	1	0	0	0	0	0
226	GCA_946481625.1_SRR14536433_bin.18_metawrap_v1.3.0_MAG_genomic	g__Haloferula	s__Haloferula sp946481625	rhizosphere	tomato	82.42	1.73	0.64	3924772	3729	34	5	42	29	13	5	9	0	0	0	0	0	1	0	0	0	0	0	1	0	0	2	0	1	0	2	0	2	0	1	0	0	0	1	0	0	0	3	0
216	GCF_025950235.1_ASM2595023v1_genomic	g__Haloferula	s__Haloferula arcticus	soil		99.86	1.36	0.62	7486770	5883	51	4	92	40	17	8	13	0	0	1	0	1	1	0	0	1	1	3	0	0	0	8	1	2	0	1	1	2	1	1	0	1	2	3	0	0	0	2	0
222	GCF_012913485.1_ASM1291348v1_genomic	g__Haloferula	s__Haloferula lutea	soil		100	1.36	0.61	6412079	5303	60	5	76	53	21	7	13	0	0	0	0	1	0	0	0	1	0	3	1	0	0	3	1	1	0	1	0	0	1	0	1	1	1	2	0	1	0	1	0
225	GCF_025950095.1_ASM2595009v1_genomic	g__Haloferula	s__Haloferula rhizosphaerae	soil		99.86	2.04	0.62	6233507	5309	42	5	66	43	15	4	12	0	0	2	0	0	1	0	0	1	1	3	0	0	0	4	0	2	0	1	0	4	1	1	0	0	2	2	0	2	0	2	0
213	GCA_937957985.1_SRR7515930_bin.103_CONCOCT_v1.1_MAG_genomic	g__Haloferula	s__Haloferula sp937957985	engineered	water_purification_membrane	99.28	0.68	0.65	5020919	4368	84	2	60	33	2	1	10	3	3	1	0	2	1	0	0	1	1	3	0	0	0	2	1	1	0	1	1	1	1	1	0	1	2	1	0	0	0	2	0
210	GCA_025457665.1_ASM2545766v1_genomic	g__Haloferula	s__Haloferula sp025457665	wetland		97.28	1.36	0.61	4682663	3867	45	2	72	27	2	8	10	3	3	1	0	0	0	0	0	0	0	0	0	0	1	4	0	1	0	1	0	1	1	0	0	0	2	1	0	0	0	1	0
227	GCA_945862285.1_ME-21oct19-94_genomic	g__UBA956	s__UBA956 sp945862285	freshwater		95.92	0.37	0.51	3648390	3420	38	2	18	33	3	2	8	3	3	0	0	0	1	0	0	0	0	0	0	0	0	0	0	1	0	0	0	1	0	0	0	0	0	1	0	0	0	0	0
228	GCA_945860285.1_AE-24oct19-61_genomic	g__UBA956	s__UBA956 sp945860285	freshwater		97.96	0	0.56	3700837	3219	47	2	17	23	7	2	8	3	3	0	0	0	0	0	0	0	0	0	0	0	0	1	0	0	0	1	0	2	0	1	0	0	0	1	0	0	0	0	0
229	GCA_947489775.1_ZE-15may19-94_genomic	g__UBA956	s__UBA956 sp903878115	freshwater		77.47	0.72	0.48	2769278	2656	69	2	19	13	6	4	10	3	3	0	0	0	1	0	0	0	0	0	0	0	0	1	0	1	0	1	0	1	0	0	0	0	0	1	0	0	0	0	0
230	GCA_947461245.1_RE-23may17-526_genomic	g__UBA956	s__UBA956 sp903878115	freshwater		99.18	0	0.5	4390120	3694	109	3	33	16	7	5	13	3	3	0	0	0	1	0	0	0	1	0	1	0	0	1	0	1	0	1	0	1	0	0	0	0	0	2	0	1	0	0	0
231	GCA_947460915.1_RE-23may17-429_genomic	g__UBA956	s__UBA956 sp947460915	freshwater		93.2	1.53	0.52	3028046	2829	56	2	30	17	4	5	9	3	3	0	0	0	1	0	0	0	0	0	0	0	0	1	0	1	0	0	0	0	0	0	0	0	0	1	0	0	0	0	0
232	GCA_002293145.1_ASM229314v1_genomic	g__UBA956	s__UBA956 sp002293145	freshwater		98.8	0	0.52	3381575	2930	41	2	31	21	7	5	8	3	3	1	1	0	1	0	0	0	1	0	0	0	0	2	0	1	0	0	0	2	0	0	0	0	0	2	0	0	0	0	0
233	GCA_945874895.1_MsE-01oct19-136_genomic	g__UBA956	s__UBA956 sp945874895	freshwater		100	0	0.54	2917197	2471	46	2	19	17	7	5	9	3	3	0	0	0	0	0	0	0	0	0	1	0	0	1	0	1	0	1	0	1	0	0	0	0	0	2	0	0	0	0	0
234	GCA_004293285.1_ASM429328v1_genomic	g__UBA956	s__UBA956 sp004293285	freshwater		94.22	1.59	0.53	3019839	2906	12	2	34	24	5	2	6	3	3	0	0	0	0	0	0	0	0	0	1	0	0	0	0	0	0	0	0	1	0	0	0	0	0	1	0	0	0	0	0
235	GCA_945890645.1_MiE-14oct19-73_genomic	g__UBA956	s__UBA956 sp945890645	freshwater		100	1.02	0.53	3824162	3390	71	2	13	22	4	2	9	3	3	0	0	0	0	0	0	0	1	0	1	0	0	1	0	1	0	0	0	0	0	0	0	0	0	0	0	0	0	0	0
236	GCA_947462875.1_RE-26jul17-9_genomic	g__UBA956	s__UBA956 sp947462875	freshwater		100	0.48	0.57	3954095	3201	77	2	29	20	9	4	12	3	3	0	0	0	0	0	0	0	1	0	1	0	0	1	0	1	0	2	0	2	0	0	0	0	0	2	0	0	0	0	0
237	GCA_945888515.1_ME-21oct19-55_genomic	g__UBA956	s__UBA956 sp945888515	freshwater		100	0.68	0.55	3357411	2914	64	2	20	20	8	4	10	3	3	0	0	0	0	0	0	0	0	0	1	0	0	1	0	1	0	1	0	2	0	1	0	0	0	2	0	0	0	0	0
238	GCF_018137965.1_ASM1813796v1_genomic	g__Luteolibacter	s__Luteolibacter ambystomatis	other		100	2.04	0.62	5321988	4170	33	3	74	40	7	11	10	3	3	1	0	0	2	0	0	1	0	1	1	1	1	6	0	0	0	1	0	1	0	0	0	0	0	0	0	0	0	1	0
239	GCA_027487355.1_ASM2748735v1_genomic	g__Luteolibacter	s__Luteolibacter sp027487355	freshwater		90.7	2.38	0.61	4972446	4398	61	2	53	34	6	9	14	0	0	0	0	0	2	0	0	1	0	0	0	1	0	2	0	1	0	1	0	0	0	0	0	0	0	1	0	0	0	0	0
240	GCA_027483005.1_ASM2748300v1_genomic	g__Luteolibacter	s__Luteolibacter sp027483005	freshwater		82.57	2.11	0.62	3798204	3563	54	0	48	30	8	5	14	0	0	0	0	0	2	0	0	0	0	0	0	0	0	3	0	1	0	0	0	1	0	0	0	0	0	2	1	0	0	0	1
241	GCA_007126655.1_ASM712665v1_genomic	g__Luteolibacter	s__Luteolibacter sp007126655	hypersaline		98.08	4.25	0.62	4136323	3634	61	3	35	36	0	6	7	4	3	0	0	0	1	0	0	0	0	1	0	0	0	0	0	0	0	0	1	0	0	0	0	0	0	0	0	0	0	0	0
242	GCA_018402445.1_ASM1840244v1_genomic	g__Luteolibacter	s__Luteolibacter sp018402445	freshwater		88.6	1.36	0.6	3526597	3331	66	1	17	23	3	1	5	0	0	0	0	0	0	0	0	0	0	0	0	0	0	0	0	1	0	0	1	1	0	0	0	0	0	0	0	0	0	0	0
243	GCA_945870545.1_AH-24oct19-148_genomic	g__Luteolibacter	s__Luteolibacter muciniphilus_A	freshwater		73.13	0.26	0.6	1967853	2041	12	4	7	13	1	0	2	0	0	0	0	0	0	0	0	0	0	0	0	0	0	0	0	1	0	0	0	0	0	0	0	0	0	0	0	0	0	0	0
244	GCA_945869855.1_MiE-14oct19-216_genomic	g__Luteolibacter	s__Luteolibacter sp945869855	freshwater		72.14	0.34	0.59	1961558	1874	26	1	4	11	1	1	4	0	0	0	0	0	0	0	0	0	0	0	0	0	0	0	0	1	0	0	0	0	0	0	0	0	0	0	0	0	0	0	0
245	GCA_027485615.1_ASM2748561v1_genomic	g__Luteolibacter	s__Luteolibacter sp027485615	freshwater		95.2	3.4	0.6	3453136	3169	39	4	22	28	3	1	6	0	0	0	0	0	0	0	0	0	0	0	0	0	0	0	0	1	0	0	1	0	0	0	0	0	0	1	0	0	0	0	0
246	GCA_945862245.1_MH-09jul19-104_genomic	g__Luteolibacter	s__Luteolibacter sp945862245	freshwater		97.07	0	0.56	2570327	2365	19	3	11	17	1	0	5	0	0	0	0	0	0	0	0	0	0	0	0	0	0	0	0	1	0	0	0	0	0	0	0	0	0	0	0	0	0	0	0
247	GCA_945870855.1_MiH-16apr19-309_genomic	g__Luteolibacter	s__Luteolibacter sp945870855	freshwater		94.86	1.36	0.57	2981364	2722	36	1	23	21	3	0	4	3	3	0	0	0	1	0	0	0	0	0	0	0	0	0	0	1	0	1	1	0	0	0	0	0	0	1	0	0	0	0	0
248	GCA_945866015.1_MsH-30jul19-125_genomic	g__Luteolibacter	s__Luteolibacter sp945870855	freshwater		75.43	0.68	0.57	1875701	1912	41	2	14	12	1	0	2	2	3	0	0	0	0	0	0	0	0	0	0	0	0	0	0	1	0	0	1	0	0	0	0	0	0	0	0	0	0	0	0
249	GCA_945873125.1_MoH-02may19-336_genomic	g__Luteolibacter	s__Luteolibacter sp945873125	freshwater		99.82	0	0.52	2881750	2579	41	2	12	18	2	1	5	0	0	1	0	0	0	0	0	0	2	0	0	0	0	0	0	1	0	1	1	0	0	0	0	0	0	0	0	0	0	0	0
250	GCA_945885485.1_MH-09jul19-95_genomic	g__Luteolibacter	s__Luteolibacter sp945885485	freshwater		88.11	0	0.51	2516879	2459	39	4	11	21	2	1	4	0	0	0	0	0	0	0	0	0	0	0	0	0	0	1	0	0	0	0	0	0	0	0	0	0	0	0	0	0	0	0	0
251	GCA_945898235.1_MsH-01oct19-248_genomic	g__Luteolibacter	s__Luteolibacter sp021298895	freshwater		84.81	0.85	0.5	2389528	2315	41	3	14	13	1	1	7	0	0	0	0	0	1	0	0	0	0	0	0	0	0	0	0	1	0	0	0	0	0	0	0	0	0	0	0	0	0	0	0
252	GCA_021298895.1_ASM2129889v1_genomic	g__Luteolibacter	s__Luteolibacter sp021298895	freshwater		90.69	0	0.5	2760843	2627	43	2	11	16	1	1	6	0	0	0	0	0	1	0	0	0	0	0	0	0	0	0	0	1	0	0	0	0	0	0	0	0	0	0	0	0	0	0	0
253	GCA_905182475.1_FRAM18_bin328_genomic	g__Luteolibacter	s__Luteolibacter sp905182475	marine		98.22	0	0.56	3378014	3278	49	2	17	22	3	0	12	0	0	0	0	0	0	0	0	0	0	0	1	0	0	0	0	1	0	0	0	0	0	0	0	0	0	1	0	1	0	0	0
254	GCA_030725745.1_ASM3072574v1_genomic	g__Luteolibacter	s__Luteolibacter sp030725745	marine	baltic	98.64	0.68	0.55	3424545	3089	95	3	63	28	1	2	6	3	3	0	0	0	0	0	0	0	0	0	0	0	0	1	2	1	0	0	0	1	0	0	0	0	0	0	0	0	0	0	0
255	GCA_017798145.1_ASM1779814v1_genomic	g__Luteolibacter	s__Luteolibacter sp017798145	freshwater		98.46	1.7	0.61	4389840	3740	95	2	31	31	5	3	9	0	0	0	0	0	2	0	0	0	0	0	1	0	0	2	0	1	0	0	1	0	0	0	0	0	0	0	0	0	0	0	0
256	GCA_028822735.1_ASM2882273v1_genomic	g__Luteolibacter	s__Luteolibacter sp905478925	marine		99.82	0.23	0.57	2964050	2851	71	2	11	26	3	0	7	0	0	0	0	0	0	1	0	0	0	0	0	0	0	0	0	1	0	0	0	0	0	0	0	0	1	1	0	0	0	0	0
257	GCA_905478925.1_0.2_20180515_Bin_54_1_genomic	g__Luteolibacter	s__Luteolibacter sp905478925	marine		99.14	0.18	0.57	3800437	3428	72	2	25	20	4	0	13	0	0	0	0	0	0	0	0	0	0	0	2	0	0	0	0	1	0	0	0	0	0	0	0	0	0	0	0	1	0	0	0
258	GCA_905181905.1_FRAM18_bin335_genomic	g__Luteolibacter	s__Luteolibacter sp905478925	marine		85.54	0.14	0.58	2150197	2135	23	2	4	17	1	0	4	0	0	0	0	0	0	0	0	0	0	0	0	0	0	0	0	1	0	0	0	0	0	0	0	0	0	0	0	0	0	0	0
259	GCA_021733795.1_ASM2173379v1_genomic	g__Luteolibacter	s__Luteolibacter sp021733795	freshwater		86.75	2.38	0.62	6068892	4873	76	2	92	24	2	4	13	4	3	0	0	0	0	0	0	0	0	0	0	0	0	1	0	0	0	1	0	1	0	0	0	0	0	0	0	1	0	0	0
260	GCA_017301995.1_ASM1730199v1_genomic	g__Luteolibacter	s__Luteolibacter sp017301995	engineered		98.5	1.13	0.62	7044017	5101	66	2	184	20	4	7	13	4	3	0	0	0	0	0	0	0	0	1	0	0	0	6	0	0	0	2	0	2	0	1	1	0	0	0	0	4	0	0	0
261	GCA_026397725.1_ASM2639772v1_genomic	g__Luteolibacter	s__Luteolibacter sp026397725	freshwater		99.86	2.89	0.62	12562254	9350	100	3	268	40	11	4	35	4	3	0	0	0	0	0	0	0	0	0	0	0	0	6	0	3	0	1	0	1	4	1	0	0	0	2	0	1	0	0	0
262	GCA_903826205.1_freshwater_MAG_---_LJ-7-9m_bin-1240_genomic	g__Luteolibacter	s__Luteolibacter sp903826205	freshwater		97.28	2.04	0.6	5571430	4555	47	2	101	48	2	2	12	4	3	0	0	0	1	0	0	0	0	0	0	0	0	2	0	1	0	0	0	0	0	0	0	0	0	0	0	0	0	0	0
263	GCA_903907025.1_freshwater_MAG_---_Loclat_bin-06400_genomic	g__Luteolibacter	s__Luteolibacter sp903934285	freshwater		99.59	2.04	0.63	4849215	4137	15	2	61	29	8	0	6	4	3	0	0	0	0	0	0	0	0	1	0	0	0	1	0	2	0	0	0	1	4	0	0	0	0	0	0	0	0	0	0
264	GCA_903908495.1_freshwater_MAG_---_A14_bin-1981_genomic	g__Luteolibacter	s__Luteolibacter sp903908495	freshwater		97.96	3.63	0.62	6185372	4691	41	5	168	42	5	3	10	4	3	0	0	0	0	0	0	1	0	0	1	0	0	11	0	0	0	1	0	0	0	1	0	0	0	1	2	1	0	1	0
265	GCA_903923245.1_freshwater_MAG_---_Umea_bin-09212_genomic	g__Luteolibacter	s__Luteolibacter sp903827375	freshwater		97.62	0	0.59	5854384	4678	57	4	137	38	5	2	24	4	3	0	0	0	0	0	0	0	0	0	0	0	0	3	0	1	0	1	0	0	0	0	0	0	0	0	0	0	0	1	0
266	GCA_903875675.1_freshwater_MAG_---_Ki1-2-2m_bin-203_genomic	g__Luteolibacter	s__Luteolibacter sp903875675	freshwater		95.13	0.71	0.59	6556634	5770	63	5	135	39	9	1	19	4	3	0	0	0	0	0	0	0	0	0	0	0	0	3	0	2	0	1	0	0	0	0	0	0	0	2	0	0	0	1	0
267	GCA_002307065.1_ASM230706v1_genomic	g__Luteolibacter	s__Luteolibacter sp002307065	soil		96.74	2.04	0.55	3090470	2899	7	4	12	26	1	0	5	0	0	0	0	0	0	0	0	0	0	0	1	0	0	0	0	0	0	1	0	0	0	0	0	0	0	0	0	0	0	0	0
268	GCF_016595435.1_ASM1659543v1_genomic	g__Luteolibacter	s__Luteolibacter pohnpeiensis	other		99.86	1.36	0.54	4667805	4462	30	4	44	30	5	0	5	0	0	0	0	0	0	0	0	0	0	1	0	0	0	4	1	1	0	0	0	0	0	0	0	0	1	0	0	0	0	0	0
269	GCF_026625605.1_ASM2662560v1_genomic	g__Luteolibacter	s__Luteolibacter sp026625605	marine	sponge	99.09	0.68	0.63	4917037	4220	42	4	39	33	6	6	12	0	0	0	0	1	2	0	0	0	0	0	0	0	0	2	0	2	0	0	0	1	0	0	0	1	0	1	0	0	0	1	0
270	GCA_019634595.1_ASM1963459v1_genomic	g__Luteolibacter	s__Luteolibacter sp019634595	engineered		99.09	0.68	0.62	5094573	4346	36	3	33	32	4	6	14	0	0	1	0	1	2	0	0	0	0	0	1	0	1	1	0	1	0	0	0	1	0	0	0	1	1	1	0	0	0	1	0
271	GCA_016871685.1_JGI_2017-08-21_genomic	g__Luteolibacter	s__Luteolibacter sp016871685	freshwater		93.27	0.68	0.64	2273383	2061	10	2	10	24	0	0	2	3	3	0	0	0	0	0	0	0	0	0	0	0	0	0	0	0	0	0	0	0	0	0	0	0	0	0	0	0	0	0	0
272	GCA_027488615.1_ASM2748861v1_genomic	g__Luteolibacter	s__Luteolibacter sp027486655	freshwater		98.97	1.97	0.62	5014731	3919	58	5	112	37	4	10	19	4	3	0	0	0	0	0	0	0	0	0	1	0	0	4	0	0	0	0	0	1	0	0	0	0	0	1	0	2	0	0	0
273	GCA_027486655.1_ASM2748665v1_genomic	g__Luteolibacter	s__Luteolibacter sp027486655	freshwater		99.82	0.91	0.62	5331647	4046	56	4	125	37	3	10	19	4	3	0	0	0	0	0	0	0	0	0	1	0	0	4	0	0	0	0	0	0	0	0	0	0	0	1	0	2	0	0	0
274	GCA_030828305.1_ASM3082830v1_genomic	g__Luteolibacter	s__Luteolibacter sp030828305	estuarine		88.95	1.43	0.56	2388758	2202	62	1	13	16	2	2	10	3	3	0	0	0	0	0	0	0	0	0	0	0	0	0	0	0	0	0	1	0	0	0	0	0	0	1	0	0	0	0	0
275	GCA_030673875.1_ASM3067387v1_genomic	g__Luteolibacter	s__Luteolibacter sp030673875	marine	unknown	98.41	2.04	0.62	4645973	3663	111	3	76	34	3	2	6	4	3	0	0	0	0	0	0	0	0	0	0	0	0	1	1	0	0	1	1	0	1	2	0	0	0	0	0	0	0	0	0
276	GCA_024233135.1_ASM2423313v1_genomic	g__Luteolibacter	s__Luteolibacter sp024233135	engineered		85.3	0.68	0.64	4387314	3543	64	2	97	27	2	8	13	3	3	0	0	0	0	0	0	0	0	0	0	0	0	6	0	0	0	0	0	1	0	0	0	0	1	0	0	1	0	0	0
277	GCA_023253625.1_ASM2325362v1_genomic	g__Luteolibacter	s__Luteolibacter sp023253625	estuarine		94.38	2.46	0.62	3444030	3092	63	4	34	26	0	1	9	3	3	0	0	0	0	0	0	0	0	0	0	0	0	1	0	0	0	0	1	0	0	0	0	0	0	0	0	0	0	0	0
278	GCA_947462835.1_RE-27jun17-23_genomic	g__Luteolibacter	s__Luteolibacter sp947462835	freshwater		99.2	0	0.58	2693828	2432	14	2	33	40	0	0	5	7	3	0	0	0	1	0	0	0	0	0	0	0	0	0	0	0	0	0	0	0	0	0	0	0	0	0	0	0	0	0	0
279	GCA_018969605.1_ASM1896960v1_genomic	g__Luteolibacter	s__Luteolibacter sp018969605	other		96.37	2.04	0.58	2432475	2347	8	2	12	30	0	0	3	4	3	0	0	0	0	0	0	0	0	0	0	0	0	0	0	0	0	0	0	0	0	0	0	0	0	0	1	0	0	0	0
280	GCA_029977225.1_ASM2997722v1_genomic	g__Luteolibacter	s__Luteolibacter sp029977225	estuarine		91.81	0.04	0.56	1751666	1731	11	2	9	18	0	0	3	3	3	0	0	0	0	0	0	0	0	0	0	0	0	0	0	0	0	0	0	0	0	0	0	0	0	0	0	0	0	0	0
281	GCA_945898285.1_MsE-30jul19-194_genomic	g__Luteolibacter	s__Luteolibacter sp903909905	freshwater		88.47	0.94	0.58	1734333	1787	9	2	9	20	1	0	2	3	3	0	0	0	0	0	0	0	0	0	0	0	0	0	0	0	0	0	0	0	0	0	0	0	0	0	0	0	0	0	0
282	GCA_903909905.1_freshwater_MAG_---_Loclat_bin-04994_genomic	g__Luteolibacter	s__Luteolibacter sp903909905	freshwater		93.54	4.49	0.58	2055859	2226	17	4	10	26	0	0	3	3	3	0	0	0	0	0	0	0	0	0	0	0	0	0	0	0	0	0	0	0	0	0	0	0	0	0	0	0	0	0	0
283	GCA_903919975.1_freshwater_MAG_---_Loclat_bin-13236_genomic	g__Luteolibacter	s__Luteolibacter sp903919975	freshwater		99.96	1.36	0.57	3812467	3515	43	3	42	30	1	1	5	4	3	0	0	0	0	0	0	0	0	0	0	0	0	0	0	1	0	1	0	0	0	0	0	0	0	0	0	0	0	0	0
284	GCA_030696085.1_ASM3069608v1_genomic	g__Luteolibacter	s__Luteolibacter sp030696085	groundwater		99.28	0.68	0.6	3765543	3312	11	2	33	30	0	0	9	3	3	0	0	0	1	0	0	0	0	0	0	0	0	0	0	0	0	0	0	0	0	0	0	0	0	0	0	0	0	0	0
285	GCA_947491475.1_ZE-15may19-223_genomic	g__Luteolibacter	s__Luteolibacter sp947491475	freshwater		96.72	1.13	0.6	3892421	3521	33	2	70	30	0	1	5	4	3	0	0	0	0	0	0	0	0	0	0	0	0	0	0	0	0	0	0	0	0	0	0	0	0	0	0	0	0	0	0
286	GCA_025457625.1_ASM2545762v1_genomic	g__Luteolibacter	s__Luteolibacter sp025457625	wetland		90.3	2.07	0.63	3772057	3555	75	2	49	25	0	2	5	5	3	0	0	0	0	0	0	0	0	0	0	0	0	1	0	0	0	0	0	0	0	0	0	0	0	0	0	0	0	0	0
287	GCA_903906515.1_freshwater_MAG_---_LJ_bin-2047_genomic	g__Luteolibacter	s__Luteolibacter sp903906515	freshwater		99.32	2.04	0.57	4479005	3779	64	2	108	28	0	1	25	4	3	0	0	0	0	0	0	0	0	0	0	0	0	1	0	0	0	0	0	0	0	0	0	0	0	0	0	1	0	0	0
288	GCA_945869465.1_MH-09jul19-139_genomic	g__Luteolibacter	s__Luteolibacter sp945869465	freshwater		95.74	0.95	0.61	3590691	3092	40	1	20	22	2	0	8	3	3	0	0	0	0	0	0	0	0	0	0	0	0	0	0	0	0	0	0	1	0	0	0	0	0	1	0	0	0	0	0
289	GCA_945864345.1_MiH-14oct19-167_genomic	g__Luteolibacter	s__Luteolibacter sp903930425	freshwater		95.92	1.36	0.58	3293928	2871	20	2	50	22	0	2	7	4	3	0	0	0	0	0	0	0	0	0	0	0	0	2	0	0	0	0	0	0	0	0	0	0	0	0	0	0	0	0	0
290	GCA_903930425.1_freshwater_MAG_---_Loclat_bin-19251_genomic	g__Luteolibacter	s__Luteolibacter sp903930425	freshwater		93.82	4.46	0.58	3527042	3171	24	3	69	23	1	2	8	4	3	0	0	0	0	0	0	0	0	0	0	0	0	4	0	0	0	0	0	0	0	0	0	0	0	0	0	0	0	0	0
291	GCA_903888515.1_freshwater_MAG_---_Loclat_bin-20621_genomic	g__Luteolibacter	s__Luteolibacter sp903888515	freshwater		99.32	2.35	0.59	5308707	4682	34	2	70	34	0	2	5	4	3	0	0	0	0	0	0	0	0	0	0	0	0	0	0	0	0	0	0	0	0	0	0	0	0	0	0	0	0	0	0
292	GCA_026397695.1_ASM2639769v1_genomic	g__Luteolibacter	s__Luteolibacter sp026397695	freshwater		88.82	1.36	0.59	4533878	4768	40	2	64	28	1	2	5	4	3	0	0	0	0	0	0	0	0	0	0	0	0	0	0	0	0	0	0	0	0	0	0	0	0	0	0	0	0	0	0
293	GCA_013297845.1_ASM1329784v1_genomic	g__Luteolibacter	s__Luteolibacter sp004294095	freshwater		98.64	3.4	0.52	3266714	3048	6	3	25	26	0	0	3	4	3	0	0	0	0	0	0	0	1	0	0	0	0	0	0	0	0	0	0	0	0	0	0	0	0	0	0	0	0	0	0
294	GCA_004294095.1_ASM429409v1_genomic	g__Luteolibacter	s__Luteolibacter sp004294095	freshwater		95.92	0	0.52	2997094	2742	6	3	25	20	0	0	3	4	3	0	0	0	0	0	0	0	1	0	0	0	0	0	0	0	0	0	0	0	0	0	0	0	0	0	0	0	0	0	0
295	GCA_913063525.1_SRR6231157_bin.4_MetaBAT_v2.12.1_MAG_genomic	g__Luteolibacter	s__Luteolibacter sp913063525	marine		94.12	1.25	0.59	3004243	2771	19	4	70	26	0	8	11	0	0	2	0	0	0	0	0	0	0	0	0	0	0	1	0	0	0	0	0	0	0	1	0	0	0	0	0	3	0	1	0
296	GCA_903837825.1_freshwater_MAG_---_KT_bin-0034_genomic	g__Luteolibacter	s__Luteolibacter sp903837825	freshwater		95.06	4.66	0.55	3259749	3123	41	2	37	40	1	5	6	0	0	1	0	0	0	0	0	0	0	0	0	0	0	0	0	0	0	0	0	0	0	0	0	0	0	1	0	0	0	0	0
297	GCA_026461385.1_ASM2646138v1_genomic	g__Luteolibacter	s__Luteolibacter sp026461385	freshwater		98.46	1.36	0.56	3793589	3400	64	4	51	37	2	3	7	0	0	0	0	0	1	0	0	0	0	0	0	0	0	0	0	0	0	0	0	0	0	0	0	0	0	1	0	1	0	0	0
298	GCA_947487795.1_ZE-15may19-154_genomic	g__Luteolibacter	s__Luteolibacter sp029866215	freshwater		97.37	0.34	0.56	2888657	2603	29	3	23	35	1	2	4	0	0	0	0	0	0	0	0	0	0	0	0	0	0	0	0	0	0	0	0	0	0	0	0	0	0	1	0	0	0	0	0
299	GCA_029866215.1_ASM2986621v1_genomic	g__Luteolibacter	s__Luteolibacter sp029866215	freshwater		98.46	0.68	0.56	3025235	2675	46	2	26	37	1	3	4	0	0	0	0	0	1	0	0	0	0	0	0	0	0	0	0	0	0	0	0	0	0	0	0	0	0	1	0	0	0	0	0
300	GCF_016595465.1_ASM1659546v1_genomic	g__Luteolibacter	s__Luteolibacter yonseiensis	engineered		99.82	1.36	0.61	5727232	4587	42	4	70	46	12	5	11	0	0	0	0	0	0	0	0	1	0	3	0	0	0	3	2	3	1	1	0	2	0	0	0	0	2	2	0	0	0	0	0
301	GCA_012032235.1_ASM1203223v1_genomic	g__Luteolibacter	s__Luteolibacter sp012032235	other		93.85	0.99	0.51	2919282	3514	14	6	11	30	3	1	3	0	0	0	0	0	0	0	0	0	0	0	0	0	0	0	0	1	0	0	0	0	0	0	0	0	0	0	0	0	0	0	0
302	GCA_025363295.1_ASM2536329v1_genomic	g__Luteolibacter	s__Luteolibacter sp025363295	freshwater		98.8	0.45	0.54	3483252	3267	5	2	33	33	2	1	8	0	0	1	0	0	2	0	0	0	0	0	0	0	0	2	0	0	0	0	0	0	0	1	0	0	0	0	0	2	0	0	0
303	GCA_025354565.1_ASM2535456v1_genomic	g__Luteolibacter	s__Luteolibacter sp025354565	freshwater		98.84	1.39	0.56	5125412	4724	56	5	51	36	6	8	11	3	3	0	0	0	2	0	0	0	0	0	0	0	0	1	0	1	0	0	0	1	0	0	0	0	0	1	0	1	0	1	0
304	GCA_025362955.1_ASM2536295v1_genomic	g__Luteolibacter	s__Luteolibacter sp025362955	freshwater		92.22	2.9	0.56	3920294	3705	21	4	57	25	5	6	13	0	0	0	0	0	0	0	0	0	0	0	0	0	0	1	0	1	0	1	0	0	0	0	0	0	0	2	0	4	0	0	0
305	GCA_945901795.1_MoH-02may19-139_genomic	g__Luteolibacter	s__Luteolibacter muciniphilus_B	freshwater		98.28	1.72	0.61	3278665	3114	29	3	19	23	0	1	3	3	3	0	0	0	0	0	0	0	0	0	0	0	0	0	0	0	0	0	0	0	0	0	0	0	0	0	0	0	0	0	0
306	GCA_947462535.1_RE-20apr16-423_genomic	g__Luteolibacter	s__Luteolibacter sp947462535	freshwater		97.78	0.68	0.61	2823810	2690	31	3	12	29	2	0	5	3	3	0	0	0	0	0	0	0	0	0	0	0	0	0	0	1	0	1	0	0	0	0	0	0	0	0	0	0	0	0	0
307	GCA_945879075.1_MiE-16apr19-289_genomic	g__Luteolibacter	s__Luteolibacter muciniphilus_C	freshwater		94.38	1.87	0.62	2388340	2335	13	3	12	19	1	1	3	0	0	0	0	0	0	0	0	0	0	0	0	0	0	0	0	0	0	0	0	0	0	1	0	0	0	0	0	0	0	0	0
308	GCA_945873305.1_MaE-09apr19-150_genomic	g__Luteolibacter	s__Luteolibacter muciniphilus_D	freshwater		98.12	1.5	0.62	3055467	2950	17	4	19	26	2	0	3	4	3	0	0	0	0	0	0	0	0	0	0	0	0	0	0	0	0	0	0	0	0	0	0	0	0	1	0	0	0	0	0
309	GCA_937867415.1_SRR7468254_bin.34_CONCOCT_v1.1_MAG_genomic	g__Luteolibacter	s__Luteolibacter sp937867415	freshwater		98.46	2.04	0.58	4898035	4187	22	4	116	40	2	4	5	4	3	0	0	0	0	0	0	0	0	0	0	0	0	1	0	1	0	0	0	0	0	0	0	0	0	0	0	1	0	0	0
310	GCA_027484055.1_ASM2748405v1_genomic	g__Luteolibacter	s__Luteolibacter sp027484055	freshwater		99.86	1.59	0.56	4399728	3911	33	3	48	33	5	0	8	3	3	0	0	0	0	0	0	0	0	0	0	0	0	2	0	1	0	0	0	1	0	0	0	0	0	2	0	1	0	0	0
311	GCA_945875885.1_MsE-30apr19-246_genomic	g__Luteolibacter	s__Luteolibacter sp009885905	freshwater		97.1	0	0.54	3025664	2748	49	2	42	18	3	5	3	0	0	1	0	0	0	0	0	0	0	0	0	0	0	1	0	0	0	0	0	0	0	0	0	0	0	2	0	0	0	1	0
312	GCA_945869585.1_AE-03may19-9_genomic	g__Luteolibacter	s__Luteolibacter sp009885905	freshwater		90.03	1.53	0.52	2338342	2351	27	2	19	16	2	2	3	0	0	1	0	0	0	0	0	0	0	0	0	0	0	0	0	0	0	0	0	0	0	0	0	0	0	0	0	0	0	0	0
313	GCA_009885905.1_ASM988590v1_genomic	g__Luteolibacter	s__Luteolibacter sp009885905	freshwater		96.42	2.08	0.52	2784596	2887	52	3	32	23	3	4	6	0	0	1	0	0	0	0	0	0	0	0	0	0	0	0	0	0	0	0	0	0	0	0	0	0	0	1	0	0	0	0	0
314	GCA_947489015.1_ZE-17mar17-156_genomic	g__Luteolibacter	s__Luteolibacter sp009885905	freshwater		94.04	0	0.52	2561214	2557	22	2	17	21	1	2	3	0	0	1	0	0	0	0	0	0	0	0	0	0	0	0	0	0	0	0	0	0	0	0	0	0	0	0	0	0	0	0	0
315	GCA_945872095.1_LE-05nov19-52_genomic	g__Luteolibacter	s__Luteolibacter sp009885905	freshwater		94.72	0.34	0.52	2670212	2586	24	2	18	25	1	3	3	0	0	1	1	0	0	0	0	0	0	0	0	0	0	0	0	0	0	0	0	0	0	0	0	0	0	0	0	0	0	1	0
316	GCA_016462965.1_ASM1646296v1_genomic	g__Luteolibacter	s__Luteolibacter sp009885905	freshwater		97.78	0	0.53	3091558	2861	57	2	37	24	2	2	3	0	0	1	0	0	1	0	0	0	0	0	0	0	0	0	0	0	0	0	0	0	0	0	0	0	0	1	0	0	0	1	0
317	GCA_016462475.1_ASM1646247v1_genomic	g__Luteolibacter	s__Luteolibacter sp009885905	freshwater		93.47	2.95	0.52	2956202	2908	55	3	29	27	2	3	3	0	0	1	0	0	0	0	0	0	0	0	0	0	0	0	0	0	0	0	0	0	0	0	0	0	0	1	0	0	0	1	0
318	GCA_016463145.1_ASM1646314v1_genomic	g__Luteolibacter	s__Luteolibacter sp009885905	freshwater		97.1	0	0.52	2734822	2541	34	2	26	20	2	1	3	0	0	1	0	0	0	0	0	0	0	0	0	0	0	0	0	0	0	0	0	0	0	0	0	0	0	1	0	0	0	0	0
319	GCA_016462135.1_ASM1646213v1_genomic	g__Luteolibacter	s__Luteolibacter sp009885905	freshwater		96.08	1.39	0.53	3023883	2847	57	2	40	23	3	3	3	0	0	1	0	0	0	0	0	0	0	0	0	0	0	0	0	0	0	0	0	0	0	0	0	0	0	2	0	0	0	1	0
320	GCA_937952875.1_R1_Bin_MAXBIN_208_sub_1_genomic	g__CALFDI01	s__CALFDI01 sp937952875	marine	red	74.21	0.68	0.49	2037655	2048	10	2	12	14	0	0	2	0	0	0	0	0	0	0	0	0	0	0	0	0	0	0	0	0	0	0	0	0	0	0	0	0	0	0	0	0	0	0	0
321	GCA_937928735.1_H1_Bin_Bin_24_1_1_genomic	g__Rubritalea	s__Rubritalea sp937928735	marine	red	97.28	0.68	0.48	2647913	2347	27	2	6	14	1	0	3	0	0	0	0	0	0	0	0	0	0	0	0	0	0	0	0	1	0	0	0	0	0	0	0	0	0	0	0	0	0	1	0
322	GCA_023301335.1_ASM2330133v1_genomic	g__Rubritalea	s__Rubritalea sp023301335	marine		84.28	1.02	0.45	1970668	1973	33	3	6	14	0	0	4	0	0	0	0	0	0	0	0	0	1	0	0	0	0	0	0	0	0	0	0	0	0	0	0	0	0	0	0	0	0	0	0
323	GCF_900141815.1_IMG-taxon_2582581871_annotated_assembly_genomic	g__Rubritalea	s__Rubritalea squalenifaciens	sponge		99.32	1.36	0.53	4322488	3868	65	2	29	25	5	0	5	0	0	0	0	0	0	0	0	0	0	0	0	0	0	0	0	1	0	1	0	2	0	0	0	0	0	0	0	0	0	4	0
324	GCF_002954445.1_ASM295444v1_genomic	g__Rubritalea	s__Rubritalea profundi	marine		99.18	2.04	0.49	4167407	3931	108	4	16	23	1	1	12	0	0	0	0	0	1	0	0	1	0	0	0	0	0	0	0	0	0	0	0	0	0	0	0	0	0	1	0	0	0	0	0
325	GCF_000378105.1_ASM37810v1_genomic	g__Rubritalea	s__Rubritalea marina	sponge		100	0.68	0.51	3013271	2679	38	3	11	25	2	0	4	0	0	0	0	0	0	0	0	1	0	0	0	0	0	0	0	0	0	0	1	0	0	0	0	0	0	1	0	0	0	0	0
326	GCA_937923145.1_H3_Bin_Bin_0_1_1_genomic	g__Rubritalea	s__Rubritalea sp937923145	marine	red	93.23	0	0.43	2696574	2528	8	3	5	16	1	0	3	0	0	0	0	0	0	0	0	0	1	0	0	0	0	1	0	0	0	0	0	0	0	0	0	0	0	0	0	0	0	0	0
327	GCA_937132085.1_ERR2094166_bin.135_CONCOCT_v1.1_MAG_genomic	g__Rubritalea	s__Rubritalea sp937132085	other	aquatic_(aquaculture,_undefined)	96.94	0.76	0.44	4456563	4221	50	3	32	20	2	0	6	0	0	0	0	0	0	0	0	0	1	0	1	0	0	2	0	0	0	1	0	1	0	0	0	0	0	0	0	0	0	1	0
328	GCA_937934595.1_L2_Bin_Bin_4_1_genomic	g__Rubritalea	s__Rubritalea sp937934595	marine	green	97.28	0.34	0.44	3153025	2861	20	2	7	14	0	1	6	0	0	0	0	0	1	0	0	0	0	0	0	0	0	0	0	0	0	0	0	0	0	0	0	0	0	0	0	0	0	0	0
329	GCA_937128235.1_ERR2094166_bin.15_CONCOCT_v1.1_MAG_genomic	g__Rubritalea	s__Rubritalea sp937128235	other	aquatic_(aquaculture,_undefined)	98.64	2.42	0.46	3864033	3740	42	2	20	15	1	1	5	0	0	0	0	0	2	0	0	0	1	0	0	0	0	0	0	1	0	1	0	0	0	0	0	0	0	1	0	0	0	0	0
330	V_CB_ER_130617_Refined_37	g__Rubritalea	s__	marine	brown	94.56	2.04	0.43	2614239	2392	44	2	15	11	0	1	4	0	0	0	0	0	1	0	0	0	0	0	0	0	0	0	0	0	0	0	0	0	0	0	0	0	0	1	0	0	0	0	0
331	B3_Bin_Bin_120_1	g__Rubritalea	s__Rubritalea sp937981665	marine	brown	97.14	2.72	0.45	2708647	2487	50	3	14	13	0	0	4	0	0	0	0	0	0	0	0	0	0	0	0	0	0	0	0	0	0	0	0	0	0	0	0	0	0	0	0	0	0	0	0
332	V_SH_ER_050617_Refined_4	g__Rubritalea	s__	marine	brown	85.67	1.02	0.41	2682980	2584	39	3	10	15	0	0	5	0	0	0	0	0	0	0	0	0	0	0	0	0	0	0	0	0	0	0	0	0	0	0	0	0	0	0	0	0	0	0	0
333	V_CB_ER_130617_Refined_38	g__Rubritalea	s__	marine	brown	87.19	3.29	0.41	2953416	2888	46	3	9	12	0	1	5	0	0	0	0	0	0	0	0	0	0	0	0	0	0	0	0	0	0	0	0	0	0	0	0	0	0	1	0	0	0	0	0
334	GCF_016595495.1_ASM1659549v1_genomic	g__Persicirhabdus	s__Persicirhabdus sediminis	sediment		99.86	0.68	0.48	4169785	3506	53	3	45	22	0	0	8	0	0	0	0	0	0	0	0	0	0	0	0	0	0	1	0	0	0	0	0	0	0	0	0	0	0	0	0	0	0	0	0
335	GCA_947503535.1_1652.fasta_genomic	g__Persicirhabdus	s__Persicirhabdus sediminis	sediment	_(from_Dechen’s_paper)	99.86	1.36	0.48	4195375	3535	52	3	43	22	0	0	8	0	0	0	0	0	0	0	0	0	0	0	0	0	0	1	0	0	0	0	0	0	0	0	0	0	0	0	0	0	0	0	0
336	V_CB_ER_130617_Refined_9	g__Oceaniferula	s__	marine	brown	99.86	1.36	0.44	2185767	2002	19	2	12	16	0	0	5	3	3	0	0	0	0	0	0	0	0	0	0	0	0	0	0	0	0	0	1	0	0	1	0	0	0	0	0	0	0	0	0
337	GCA_023301645.1_ASM2330164v1_genomic	g__Oceaniferula	s__Oceaniferula sp023301645	marine	brown	96.35	1.87	0.5	2084210	2005	34	2	14	14	0	0	4	3	3	0	0	0	0	0	0	0	0	0	0	0	0	0	0	0	0	1	0	0	0	0	0	0	0	0	0	0	0	0	0
338	GCA_947493685.1_N1E253.fasta_genomic	g__Oceaniferula	s__Oceaniferula marina	sediment	_(from_Dechen’s_paper)	99.18	0	0.47	5073947	4160	153	3	100	21	2	2	7	5	3	0	0	0	0	0	0	0	0	0	0	0	0	6	0	0	0	0	0	3	1	0	0	0	0	0	0	0	0	0	0
339	GCA_029287105.1_ASM2928710v1_genomic	g__Oceaniferula	s__Oceaniferula sp029287105	marine	?_(lagoon)	89.56	1.08	0.58	3696093	3355	105	5	57	19	0	4	13	3	3	0	0	0	0	0	0	0	1	0	0	0	0	0	0	0	0	0	0	0	0	0	0	0	0	0	0	0	0	0	0
340	GCA_018677395.1_ASM1867739v1_genomic	g__Oceaniferula	s__Oceaniferula sp013041925	other		100	1.7	0.52	3292753	2811	54	2	36	25	0	2	9	3	3	0	0	0	0	0	0	0	0	0	0	0	0	0	0	0	0	0	0	0	0	0	0	0	0	0	0	1	0	0	0
341	GCA_024233115.1_ASM2423311v1_genomic	g__Oceaniferula	s__Oceaniferula sp024233115	engineered		98.73	2.04	0.56	4777549	4095	97	3	92	25	3	2	7	4	3	0	0	0	0	0	0	0	1	0	0	0	0	4	1	1	0	1	0	2	0	0	0	0	0	0	0	0	0	0	0
342	GCA_029252325.1_ASM2925232v1_genomic	g__Oceaniferula	s__Oceaniferula sp029252325	marine		97.96	2.25	0.49	2489601	2338	60	3	30	17	5	0	5	3	3	0	0	0	0	0	0	0	0	0	0	0	0	1	0	0	0	1	0	2	1	0	0	0	0	2	0	0	0	0	0
343	GCA_943789315.1_15052020_METABAT_265_genomic	g__Oceaniferula	s__Oceaniferula sp009937455	marine	Helgoland	76.39	0.68	0.5	1751052	1796	17	1	4	12	0	0	4	3	3	0	0	0	0	0	0	0	0	0	0	0	0	0	0	0	0	0	0	0	1	0	0	0	0	0	0	0	0	0	0
344	GCA_938091855.1_S3_Bin_METABAT_44_1_genomic	g__Oceaniferula	s__Oceaniferula sp009937455	marine		89.09	0	0.51	2007698	1889	35	1	12	11	1	0	5	3	3	0	0	0	0	0	0	0	0	0	0	0	0	0	0	0	0	0	0	1	0	0	0	0	0	1	0	0	0	0	0
345	GCA_943788085.1_07052020-am_METABAT_56_1_genomic	g__Oceaniferula	s__Oceaniferula sp017857425	marine	Helgoland	84.9	1.02	0.51	2283106	2231	66	2	16	15	2	0	3	3	3	0	0	0	0	0	0	0	0	0	0	0	0	0	0	0	0	1	0	1	1	0	0	0	0	0	0	0	0	0	0
346	GCA_017857425.1_ASM1785742v1_genomic	g__Oceaniferula	s__Oceaniferula sp017857425	estuarine		95.1	0.68	0.51	2198280	2083	40	2	17	14	1	0	4	3	3	0	0	0	0	0	0	0	0	0	0	0	0	0	0	0	0	1	0	0	0	0	0	0	0	0	0	0	0	0	0
347	GCA_937885685.1_ERR2206761_bin.128_CONCOCT_v1.1_MAG_genomic	g__Oceaniferula	s__Oceaniferula sp002292185	marine		92.09	0.34	0.52	2357625	2295	71	1	20	14	4	0	4	3	3	0	0	0	0	0	0	0	0	0	0	0	0	0	0	0	0	1	0	2	0	0	0	0	0	1	0	0	0	0	0
348	GCA_002470485.1_ASM247048v1_genomic	g__Oceaniferula	s__Oceaniferula sp002292185	marine		86.59	0.95	0.5	1981059	1996	10	2	12	17	1	0	5	3	3	0	0	0	0	0	0	0	0	0	0	0	0	0	0	0	0	0	0	0	0	0	0	0	0	0	0	0	0	0	0
349	GCA_030828825.1_ASM3082882v1_genomic	g__Oceaniferula	s__Oceaniferula sp018676385	estuarine		98.28	0.71	0.46	2777309	2447	55	3	12	15	1	1	9	0	0	0	0	0	0	0	0	0	0	0	0	0	0	0	0	0	0	1	0	0	0	0	0	0	0	0	0	0	0	0	0
350	GCA_018676385.1_ASM1867638v1_genomic	g__Oceaniferula	s__Oceaniferula sp018676385	marine		88.04	0	0.48	2803552	2755	69	1	10	14	2	1	9	0	0	0	0	0	0	0	0	0	0	0	0	0	0	0	0	1	0	0	0	0	0	0	0	0	0	1	0	0	0	0	0
351	GCA_029253785.1_ASM2925378v1_genomic	g__Oceaniferula	s__Oceaniferula sp003527555	marine		97.82	0	0.5	2884828	2517	63	2	14	15	2	1	7	0	0	0	0	0	0	0	0	0	0	0	0	0	0	0	0	1	0	1	0	0	0	0	0	0	0	1	0	0	0	0	0
352	GCA_929200745.1_uncultured_UBA985_Verrucomicrobiales_SW04_Bin1_genomic	g__Oceaniferula	s__Oceaniferula sp003527555	marine		99.86	1.36	0.5	3029766	2629	71	2	13	18	3	1	9	0	0	0	0	0	0	0	0	0	0	0	0	0	0	0	0	1	0	0	0	0	0	0	0	0	0	1	0	0	0	0	0
353	GCA_002471305.1_ASM247130v1_genomic	g__Oceaniferula	s__Oceaniferula sp003527555	marine		87.17	1.36	0.47	2734174	2612	63	3	13	14	0	1	9	0	0	0	0	0	0	0	0	0	0	0	0	0	0	0	0	0	0	0	0	0	0	0	0	0	0	0	0	0	0	0	0
354	X2_bin16.GWHDUBZ00000000.genome	g__Oceaniferula	s__	marine	brown	96.34	3.23	0.53	3354000	3008	68	3	19	30	2	0	7	0	0	0	0	0	0	0	0	0	1	0	0	0	0	1	0	1	0	1	0	1	0	0	0	0	0	0	0	0	1	0	0
355	GCA_016595575.1_ASM1659557v1_genomic	g__Oceaniferula	s__Oceaniferula sp016811075	marine	brown	100	0.68	0.5	3953077	3409	96	3	27	33	5	1	9	0	0	0	0	0	0	0	0	0	1	0	0	0	0	2	0	0	0	1	0	2	0	1	0	0	0	0	0	0	0	0	0
356	GCA_016595455.1_ASM1659545v1_genomic	g__Oceaniferula	s__Oceaniferula sp016811075	sediment		100	1.36	0.53	3979152	3424	104	3	28	34	5	1	8	0	0	0	0	0	0	0	0	0	1	0	0	0	0	2	0	0	0	1	0	2	0	1	0	0	0	0	0	0	0	0	0
357	V_CB_ER_040417_Refined_45	g__Oceaniferula	s__	marine	brown	90.6	1.5	0.46	2263395	2170	19	4	9	10	2	1	4	0	0	0	0	0	0	0	0	0	0	0	0	0	0	0	0	0	0	1	0	0	0	0	0	0	0	0	0	0	0	2	0
358	V_BI_ER_161216_Refined_5	g__Oceaniferula	s__	marine	brown	93.23	2.72	0.46	2219867	2056	19	3	11	11	2	0	4	0	0	0	0	0	0	0	0	0	0	0	0	0	0	0	0	0	0	0	0	0	0	0	0	0	0	0	0	0	0	3	0
359	V_SH_ER_140616_Refined_22	g__Oceaniferula	s__	marine	brown	81.04	2.04	0.46	1958077	1957	22	3	10	9	0	1	5	0	0	0	0	0	0	0	0	0	0	0	0	0	0	0	0	0	0	0	0	0	0	0	0	0	0	0	0	0	0	0	0
360	V_SH_ER_061016_Refined_23	g__Oceaniferula	s__	marine	brown	84.05	0.04	0.46	1985339	1902	12	4	10	12	0	0	4	0	0	0	0	0	0	0	0	0	0	0	0	0	0	0	0	0	0	1	0	0	0	0	0	0	0	0	0	0	0	0	0
361	V_BH_ER_161216_Refined_43	g__Oceaniferula	s__	marine	brown	98.03	0	0.48	2705466	2532	52	3	14	16	2	2	8	0	0	0	0	0	0	0	0	0	0	0	0	0	0	1	0	0	0	1	0	0	1	0	0	0	0	0	0	0	0	0	0
362	GCA_937969495.1_L2_Bin_Bin_27_1_genomic	g__Oceaniferula	s__Oceaniferula sp937969495	marine	green	99.18	0.42	0.47	2467859	2322	25	2	4	22	1	0	4	0	0	0	0	0	0	0	0	0	0	0	0	0	0	1	0	0	0	1	0	0	0	0	0	0	0	0	0	0	0	0	0
363	V_SH_ER_050617_Refined_7	g__Oceaniferula	s__	marine	brown	98.5	0.68	0.48	2721589	2468	47	3	15	14	1	1	5	0	0	0	0	0	0	0	0	0	0	0	0	0	0	1	0	0	0	1	0	0	0	0	0	0	0	0	0	0	0	0	0
364	GCA_023301765.1_ASM2330176v1_genomic	g__Oceaniferula	s__Oceaniferula sp023301765	marine	brown	99.32	0	0.46	2457027	2202	38	2	8	17	1	0	3	0	0	0	0	0	0	0	0	0	0	0	0	0	0	1	0	0	0	0	0	0	0	0	0	0	0	0	0	0	0	0	0
365	GCA_937951675.1_H3_Bin_METABAT_244_1_1_genomic	g__CALFBI01	s__CALFBI01 sp937951675	marine	red	98.64	0	0.46	2051074	1927	3	2	10	15	0	0	3	0	0	0	0	0	0	0	0	0	0	0	0	0	0	0	0	0	0	0	1	0	0	0	0	0	0	0	0	2	0	0	0
366	GCA_938008215.1_L3_Bin_METABAT_49_1_genomic	g__WTJZ01	s__WTJZ01 sp938008215	marine	green	92.35	0.68	0.43	1954869	1933	15	2	8	17	0	0	2	0	2	0	0	0	0	0	0	0	0	0	0	0	0	0	0	0	0	0	0	0	0	0	0	0	0	0	0	0	0	0	0
367	GCA_011524615.1_ASM1152461v1_genomic	g__WTJZ01	s__WTJZ01 sp011524615	coral		87.33	2.38	0.5	2711003	2393	69	2	23	15	2	0	7	0	0	0	0	0	0	0	0	0	0	0	0	0	0	1	0	0	0	0	1	0	0	0	0	0	0	0	0	0	0	0	0
368	GCA_023301545.1_ASM2330154v1_genomic	g__WTJZ01	s__WTJZ01 sp023301545	marine	brown	91.16	1.02	0.48	1775095	1761	31	2	9	10	0	0	4	3	3	0	0	0	0	0	0	0	0	0	0	0	0	0	0	0	0	0	0	0	0	0	0	0	0	0	0	0	0	0	0
369	B3_Bin_MAXBIN__030_sub_1	g__WTJZ01	s__WTJZ01 sp937991965	marine	brown	97.96	3.44	0.47	3447491	3468	18	3	12	16	2	1	3	3	3	0	0	0	0	0	0	0	0	0	0	0	0	1	0	0	0	0	0	0	0	0	0	0	0	0	0	0	0	0	0
370	GCA_028822695.1_ASM2882269v1_genomic	g__JAPKDA01	s__JAPKDA01 sp028822695	marine		97.82	1.36	0.59	2692312	2544	59	3	7	13	3	0	6	3	3	0	0	0	0	0	0	0	0	0	0	0	0	0	0	1	0	1	0	0	0	0	0	0	0	1	0	0	0	0	0
371	GCA_027619375.1_ASM2761937v1_genomic	g__JAPKDA01	s__JAPKDA01 sp027619375	brackish	?_(Caspian_Sea)	85.03	1.59	0.63	4078863	3610	94	2	25	27	6	1	11	3	3	0	0	0	0	0	0	0	0	0	0	0	0	2	0	1	0	1	0	0	0	0	0	0	0	2	0	0	0	0	0
372	GCA_013001695.1_ASM1300169v1_genomic	g__Roseibacillus_B	s__Roseibacillus_B sp013001695	other		96.94	2.04	0.67	5134369	4105	129	5	20	30	7	1	12	4	3	0	0	0	0	0	0	0	0	0	0	0	0	2	0	0	0	1	0	1	0	0	0	0	0	1	0	0	0	0	0
373	GCA_029937035.1_ASM2993703v1_genomic	g__Roseibacillus_B	s__Roseibacillus_B sp028821775	marine		96.72	4.08	0.59	5631462	5304	215	4	17	21	10	2	18	4	4	0	0	0	0	0	0	0	1	0	2	0	0	1	0	1	0	2	0	2	0	0	0	0	0	2	0	0	0	0	0
374	GCA_028821775.1_ASM2882177v1_genomic	g__Roseibacillus_B	s__Roseibacillus_B sp028821775	marine		98.58	1.36	0.59	5242535	4200	170	2	15	23	8	2	16	4	3	0	0	0	0	0	0	0	1	0	0	0	0	1	0	2	0	3	0	2	0	0	0	0	0	1	0	0	0	0	0
375	GCA_022448985.1_ASM2244898v1_genomic	g__Roseibacillus_B	s__Roseibacillus_B sp022448985	marine		97.92	4.08	0.6	4609624	3630	166	3	16	19	6	2	17	4	3	0	0	0	0	0	0	0	0	0	1	0	0	1	0	1	0	2	0	1	0	0	0	0	0	1	0	0	0	0	0
376	GCA_913045385.1_ERR598946_bin.99_MetaBAT_v2.12.1_MAG_genomic	g__Roseibacillus_B	s__Roseibacillus_B sp002501065	marine		97.96	0.68	0.6	4830147	3617	164	2	29	17	7	4	21	4	3	0	0	0	0	0	0	0	0	0	2	0	0	0	0	2	0	3	0	1	1	0	0	0	0	1	0	0	0	0	1
377	GCA_014240355.1_ASM1424035v1_genomic	g__Roseibacillus_B	s__Roseibacillus_B sp014240355	sponge		82.05	0	0.6	3556036	3286	133	3	14	13	3	2	15	4	3	0	0	0	0	0	0	0	0	0	1	0	0	0	0	1	0	0	0	0	0	0	0	0	0	1	0	0	0	0	2
378	GCA_937897135.1_ERR599115_bin.168_CONCOCT_v1.1_MAG_genomic	g__Roseibacillus_B	s__Roseibacillus_B sp003483645	marine		90.6	3.03	0.6	3718782	3327	130	3	11	13	6	2	16	3	4	0	0	0	0	0	0	0	0	0	0	0	0	1	0	0	0	1	1	1	0	0	0	0	0	1	0	0	0	0	0
379	GCA_003483645.1_ASM348364v1_genomic	g__Roseibacillus_B	s__Roseibacillus_B sp003483645	marine		77.31	0.68	0.59	2928600	2763	93	5	9	11	6	2	11	3	1	0	0	0	0	0	0	0	0	0	0	0	0	1	0	0	0	0	0	0	1	0	0	0	0	1	1	0	0	0	1
380	GCA_002709395.1_ASM270939v1_genomic	g__Roseibacillus_B	s__Roseibacillus_B sp002709395	marine		82.87	2.04	0.57	3611953	2783	114	4	12	15	5	2	14	0	0	0	0	0	0	0	0	0	0	0	1	0	0	2	0	1	0	2	0	0	0	1	0	0	0	0	0	0	0	0	0
381	GCA_002699035.1_ASM269903v1_genomic	g__Roseibacillus_B	s__Roseibacillus_B sp002709395	marine		70.92	0	0.57	3164519	2487	106	3	10	13	6	1	10	3	3	0	0	0	0	0	0	0	0	0	1	0	0	1	0	1	0	2	0	1	0	1	0	0	0	1	0	0	0	0	0
382	GCA_937901095.1_ERR598957_bin.41_CONCOCT_v1.1_MAG_genomic	g__Roseibacillus_B	s__Roseibacillus_B sp002723015	marine		94.3	1.5	0.56	3889507	3562	135	4	12	20	4	2	15	3	3	0	0	0	0	0	0	0	0	0	1	0	0	1	0	0	0	1	0	0	0	0	0	0	0	0	0	0	0	0	1
383	GCA_029242545.1_ASM2924254v1_genomic	g__Roseibacillus_B	s__Roseibacillus_B sp029242545	marine		96.2	3.4	0.55	3992064	3166	130	4	13	14	5	2	16	3	3	0	0	0	0	0	0	0	0	0	1	0	0	1	0	1	0	1	0	0	0	0	0	0	0	0	0	0	0	0	1
384	GCA_913031025.1_ERR599052_bin.145_MetaBAT_v2.12.1_MAG_genomic	g__Roseibacillus_B	s__Roseibacillus_B sp002729275	marine		89.7	1.02	0.55	3308475	2716	117	2	10	18	5	2	10	3	3	0	0	0	0	0	0	0	0	0	1	0	0	1	0	1	0	1	0	1	0	0	0	0	0	0	0	0	0	0	1
385	GCA_002729275.1_ASM272927v1_genomic	g__Roseibacillus_B	s__Roseibacillus_B sp002729275	marine		96.16	4.24	0.55	3675190	2967	126	5	9	18	5	2	15	3	3	0	0	0	0	0	0	0	0	0	0	0	0	1	0	1	0	1	0	1	0	0	0	0	0	0	0	0	0	0	0
386	GCA_002480375.1_ASM248037v1_genomic	g__Roseibacillus_B	s__Roseibacillus_B sp002709915	marine		93.39	1.09	0.53	3720675	3234	117	2	12	16	5	2	15	3	3	0	0	0	0	0	0	0	0	0	2	0	0	1	0	1	0	1	0	1	0	0	0	0	0	0	0	0	0	0	0
387	GCA_937885505.1_ERR599039_bin.93_CONCOCT_v1.1_MAG_genomic	g__Roseibacillus_B	s__Roseibacillus_B sp002715825	marine		98.64	0.86	0.55	3938448	3181	130	3	13	15	5	2	15	3	3	0	0	0	0	0	0	0	0	0	1	1	0	1	0	1	0	1	0	1	0	0	0	0	0	0	0	0	0	0	0
388	GCA_913043775.1_ERR599163_bin.18_MetaBAT_v2.12.1_MAG_genomic	g__Roseibacillus_B	s__Roseibacillus_B sp002715825	marine		84.68	0.14	0.54	3233407	2686	120	5	8	14	3	2	12	3	3	0	0	0	0	0	0	0	0	0	1	1	0	1	0	1	0	1	0	0	0	0	0	0	0	0	0	0	0	0	0
389	GCA_002380675.1_ASM238067v1_genomic	g__Roseibacillus_B	s__Roseibacillus_B sp002380675	marine		89.99	1.7	0.54	3479532	3087	120	5	13	15	4	2	10	3	3	0	0	0	0	0	0	0	0	0	1	0	0	1	0	0	0	1	0	0	0	0	0	0	0	0	0	1	0	0	0
390	GCA_002323615.1_ASM232361v1_genomic	g__Roseibacillus_B	s__Roseibacillus_B sp002686085	marine		97.28	0	0.53	3863479	3228	129	3	16	16	5	1	15	3	3	0	0	0	0	0	0	0	0	0	1	0	0	1	0	1	0	1	0	1	0	0	0	0	0	0	0	1	0	0	1
391	GCA_002420305.1_ASM242030v1_genomic	g__Roseibacillus_B	s__Roseibacillus_B sp002420305	marine		95.53	0	0.54	3809177	3145	132	4	13	17	5	2	14	3	3	0	0	0	0	0	0	0	0	0	1	0	0	1	0	1	0	1	0	1	0	0	0	0	0	0	0	1	0	0	0
392	GCA_937907175.1_ERR598986_bin.127_CONCOCT_v1.1_MAG_genomic	g__Roseibacillus_B	s__Roseibacillus_B sp002420305	marine		90.01	3.06	0.55	3772078	3478	149	4	15	18	5	2	14	3	3	0	0	0	0	0	0	0	0	0	1	0	0	1	0	0	0	0	0	1	0	0	0	0	0	0	0	0	0	0	0
393	GCA_003331485.1_ASM333148v1_genomic	g__Roseibacillus_B	s__Roseibacillus_B sp002420305	marine		94.94	0.72	0.55	3193719	2558	94	2	11	14	4	2	8	3	3	0	0	0	0	0	0	0	0	0	1	0	0	0	0	1	0	1	0	1	0	0	0	0	0	0	0	0	0	0	0
394	GCA_030673895.1_ASM3067389v1_genomic	g__Roseibacillus	s__Roseibacillus sp030673895	marine	unknown	100	0.34	0.57	4034870	3385	68	2	19	31	4	0	5	0	0	0	0	0	1	0	0	0	0	0	0	0	0	1	0	1	0	1	0	1	1	2	0	0	0	0	0	0	0	1	1
395	GCF_016595415.1_ASM1659541v1_genomic	g__Roseibacillus	s__Roseibacillus ishigakijimensis	marine		100	0.91	0.56	4141563	3455	62	3	25	26	5	4	7	0	0	0	0	0	1	0	0	0	0	0	0	0	0	1	0	0	0	1	0	1	1	1	0	0	0	0	0	0	0	0	0
396	GCF_031127915.1_ASM3112791v1_genomic	g__Roseibacillus	s__Roseibacillus persicicus	sediment		100	0.68	0.53	5371902	4353	103	4	41	29	6	3	7	0	0	1	0	0	1	0	0	0	1	0	0	0	0	2	1	0	0	0	0	1	1	4	0	0	0	0	0	0	0	0	0
397	GCF_014651675.1_ASM1465167v1_genomic	g__Roseibacillus	s__Roseibacillus persicicus	other		100	0	0.52	5279355	4222	102	4	43	26	6	3	7	0	0	0	0	0	1	0	0	0	1	0	0	0	0	2	1	0	0	0	0	1	1	4	0	0	0	0	0	0	0	0	0
398	GCA_937949965.1_H1_Bin_Bin_3_1_1_genomic	g__Roseibacillus	s__Roseibacillus sp937949965	marine	red	89.8	0	0.51	2729062	2545	41	2	13	18	1	0	3	0	0	0	0	0	0	0	0	0	0	0	0	0	0	0	0	1	0	0	0	0	0	1	0	0	0	0	0	0	0	0	0
399	V_BH_ER_161216_Refined_38	g__Roseibacillus	s__	marine	brown	79.47	1.36	0.52	2635585	2678	44	3	12	11	1	0	3	0	0	0	0	0	0	0	0	0	0	0	0	0	0	0	0	1	0	0	0	0	0	0	0	0	0	0	0	0	0	0	0
400	V_SH_ER_161216_Refined_9	g__Roseibacillus	s__	marine	brown	85.08	2.72	0.5	2864198	2735	54	2	11	13	2	2	4	0	0	0	0	0	0	0	0	0	0	0	0	0	0	0	0	0	0	0	0	0	0	0	0	0	0	0	0	0	0	0	0
401	V_SH_ER_050617_Refined_32	g__Roseibacillus	s__	marine	brown	91.12	1.36	0.53	2986061	2759	58	2	11	13	3	0	5	0	0	0	0	0	0	0	0	0	0	0	0	0	0	1	0	1	0	0	0	0	0	0	0	0	0	0	0	0	0	0	0
402	GCA_023299815.1_ASM2329981v1_genomic	g__SW10	s__SW10 sp023299815	marine	brown	91.16	2.38	0.55	2909631	2915	67	2	13	19	4	0	6	0	0	0	0	0	0	0	0	0	0	0	0	0	0	1	0	1	0	1	0	0	0	1	0	0	0	0	0	0	0	0	0
403	GCA_028822935.1_ASM2882293v1_genomic	g__SW10	s__SW10 sp028822935	marine		99.32	1.7	0.55	4590199	3826	137	4	17	18	9	2	16	0	0	0	0	0	1	0	0	0	0	0	0	0	0	2	0	2	0	1	0	0	0	1	0	0	0	2	0	0	0	0	0
404	GCA_913058155.1_SRR3933334_bin.8_MetaBAT_v2.12.1_MAG_genomic	g__SW10	s__SW10 sp905182405	marine		99.32	1.02	0.54	4801493	3993	133	4	21	18	9	2	14	0	0	0	0	0	1	0	0	0	0	0	0	0	0	2	1	2	0	2	0	1	0	2	0	0	0	1	0	0	0	0	0
405	GCA_905182405.1_FRAM18_bin339_genomic	g__SW10	s__SW10 sp905182405	marine		99.32	1.7	0.53	4361848	3700	129	4	21	20	10	2	13	0	0	0	0	0	1	0	0	0	0	0	1	0	0	2	1	1	0	2	0	1	0	2	0	0	0	2	0	0	0	0	0
406	GCA_938044575.1_R2_Bin_METABAT_63_1_genomic	g__SW10	s__SW10 sp937930235	marine	red	88.44	0.85	0.5	2722256	2485	20	2	14	20	2	0	3	0	0	0	0	0	0	0	0	0	0	0	0	0	0	0	0	1	0	0	0	0	1	0	0	0	0	0	0	0	0	0	0
407	GCA_937958875.1_R1_Bin_Bin_114_1_genomic	g__SW10	s__SW10 sp937958875	marine	red	80.19	0.34	0.5	2941292	2634	21	3	21	17	1	0	2	0	0	0	0	0	0	0	0	0	0	0	0	0	0	0	0	1	0	0	0	1	0	0	0	0	0	0	0	0	0	0	0
408	GCA_913020185.1_ERR599052_bin.37_MetaBAT_v2.12.1_MAG_genomic	g__SW10	s__SW10 sp002729295	marine		94.39	1.02	0.53	3522243	3032	149	2	13	23	7	1	15	0	0	0	0	0	0	0	0	0	0	0	0	0	0	1	0	1	0	2	0	0	0	1	0	0	0	2	0	1	0	0	0
409	GCA_018222765.1_ASM1822276v1_genomic	g__SW10	s__SW10 sp018222765	marine		96.6	0.68	0.54	4328517	3446	165	4	18	29	11	1	13	0	0	0	0	0	1	0	0	0	0	0	1	0	0	2	1	1	0	2	0	1	0	1	0	0	0	2	0	0	0	0	0
410	GCA_029249065.1_ASM2924906v1_genomic	g__SW10	s__SW10 sp029253285	marine		92.52	4.08	0.54	3602083	3171	139	5	12	22	8	1	10	0	0	0	0	0	1	0	0	0	0	0	0	0	0	2	1	0	0	1	0	1	0	1	0	0	0	2	0	0	0	0	0
411	GCA_029243425.1_ASM2924342v1_genomic	g__SW10	s__SW10 sp029253285	marine	Chile	96.26	1.36	0.54	3888362	3351	143	2	13	28	9	0	14	0	0	0	0	0	2	0	0	0	0	0	0	0	0	2	1	1	0	1	0	1	0	2	0	0	0	2	0	0	0	0	0
412	GCA_022425785.1_ASM2242578v1_genomic	g__SW10	s__SW10 sp022425785	marine		93.2	4.08	0.54	4025507	3605	174	3	13	27	7	1	13	0	0	0	0	0	1	0	0	0	0	0	0	0	0	2	0	1	0	2	0	0	0	1	0	0	0	1	0	0	0	0	0
413	GCA_016776815.1_ASM1677681v1_genomic	g__SW10	s__SW10 sp002172625	brackish		99.32	2.72	0.54	4187798	3347	161	3	18	26	10	1	14	0	0	0	0	0	1	0	0	0	0	0	0	0	0	2	1	1	0	2	0	1	0	2	0	0	0	2	0	0	0	0	0
414	GCA_002172625.1_ASM217262v1_genomic	g__SW10	s__SW10 sp002172625	marine		79.03	0.82	0.54	3450436	2805	138	3	11	25	8	1	11	0	0	0	0	0	1	0	0	0	0	0	0	0	0	0	0	1	0	2	0	1	0	1	0	0	0	2	0	0	0	0	0
415	GCA_937969125.1_R1_Bin_Bin_136_1_genomic	g__SW10	s__SW10 sp937969125	marine	red	78.33	0.68	0.56	2841617	2646	17	2	12	19	0	0	5	0	0	0	0	0	0	0	0	0	0	0	0	0	0	0	0	0	0	2	0	0	0	0	0	0	0	0	0	0	0	0	0
416	yi_verruco227	g__SW10	s__	marine	sediment	99.32	5.44	0.56	6344798	4942	106	3	28	34	9	9	16	0	0	1	0	0	3	0	0	0	1	0	0	0	0	3	0	1	0	1	0	2	0	1	0	0	0	1	0	0	0	0	1
417	GCA_023261045.1_ASM2326104v1_genomic	g__SW10	s__SW10 sp023261045	estuarine		88.24	2.31	0.48	2934960	2751	97	1	12	20	9	4	11	0	0	0	0	0	1	0	0	0	0	0	0	0	0	3	1	2	0	1	0	0	0	0	0	0	1	2	0	0	0	0	0
418	V_SH_ER_061016_Refined_10	g__SW10	s__	marine	brown	80.35	2.04	0.49	2726727	2715	36	3	11	11	4	0	5	0	0	0	0	0	0	0	0	0	1	0	0	0	0	1	0	1	0	1	0	0	0	0	0	0	0	0	0	0	0	1	0
419	GCA_937928545.1_H3_Bin_Bin_186_sub_1_1_genomic	g__SW10	s__SW10 sp937928545	marine	red	89.8	1.5	0.53	3983554	3800	58	3	10	17	4	0	5	0	0	0	0	0	1	0	0	0	0	0	0	0	0	1	0	1	0	0	0	1	0	0	0	0	0	0	0	0	0	1	0
420	GCA_937928425.1_H4_Bin_MAXBIN_034_1_genomic	g__SW10	s__SW10 sp937928425	marine	red	97.08	2.04	0.52	2572015	2393	22	2	4	16	1	0	2	0	0	0	0	0	0	0	0	0	0	0	0	0	0	0	0	1	0	0	0	0	0	0	0	0	0	0	0	0	0	0	0
421	GCA_913060685.1_SRR3933180_bin.1_MetaBAT_v2.12.1_MAG_genomic	g__SW10	s__SW10 sp913060685	marine		93.54	4.22	0.55	6930229	5995	219	5	27	27	7	2	24	0	0	0	0	0	2	0	0	0	0	0	0	0	0	2	0	0	0	1	0	2	0	0	0	0	0	2	0	0	0	0	0
422	GCA_937916505.1_ERR2206764_bin.128_CONCOCT_v1.1_MAG_genomic	g__SW10	s__SW10 sp937916505	marine		97.9	3.4	0.55	6458725	5250	178	3	26	24	11	2	21	0	0	0	0	0	2	0	0	0	1	0	1	0	0	2	0	3	0	0	0	2	0	1	0	0	0	2	0	0	0	0	0
423	GCA_026421245.1_ASM2642124v1_genomic	g__SW10	s__SW10 sp026421245	marine		94.88	0.68	0.55	4321566	3659	128	2	12	23	8	1	15	0	0	0	0	0	0	0	0	0	0	0	0	0	0	3	0	1	0	2	0	1	0	1	0	0	0	1	0	0	0	0	0
424	GCA_020627645.1_ASM2062764v1_genomic	g__SW10	s__SW10 sp020627645	marine	red	82.21	2.42	0.5	3649994	3848	50	2	6	16	4	1	5	0	0	0	0	0	0	0	0	0	0	0	0	0	0	0	0	1	0	2	0	0	0	0	0	0	0	0	0	0	0	0	0
425	GCA_030427325.1_ASM3042732v1_genomic	g__SW10	s__SW10 sp023263995	marine		96.58	1.36	0.59	4388219	3678	82	2	14	27	8	1	11	0	0	0	0	0	2	0	0	0	0	0	0	0	0	3	0	2	0	0	0	1	0	0	1	0	0	2	0	0	0	0	0
426	GCA_023263995.1_ASM2326399v1_genomic	g__SW10	s__SW10 sp023263995	estuarine		86.72	1.5	0.58	3854384	3485	92	3	12	27	6	1	13	0	0	0	0	0	2	0	0	0	0	1	0	0	0	2	0	1	0	0	0	0	0	0	0	0	0	1	0	0	0	0	0
427	GCA_030432565.1_ASM3043256v1_genomic	g__SW10	s__SW10 sp030432565	marine		99.32	1.02	0.54	5927505	4674	129	3	18	22	9	4	15	0	0	0	0	0	2	0	0	0	1	0	0	0	0	3	1	1	0	2	0	1	0	1	0	0	0	2	0	0	0	0	0
428	GCA_030835305.1_ASM3083530v1_genomic	g__SW10	s__SW10 sp030835305	estuarine		98.64	0.68	0.54	4450843	3959	128	4	13	19	9	2	14	0	0	0	0	0	2	0	0	0	1	0	1	0	0	2	1	1	0	1	0	1	0	1	0	0	0	2	0	0	0	0	0
429	GCA_029212515.1_ASM2921251v1_genomic	g__SW10	s__SW10 sp030432565	marine		98.75	1.36	0.55	5522941	4725	127	3	16	23	8	2	12	0	0	0	0	0	2	0	0	0	1	0	0	0	0	1	0	1	0	2	0	0	0	1	0	0	0	2	0	0	0	0	0
430	GCA_029242935.1_ASM2924293v1_genomic	g__SW10	s__SW10 sp029242935	marine		88.44	3.29	0.51	3160404	2702	90	3	11	13	4	1	9	0	0	0	1	0	0	0	0	0	0	0	0	0	0	1	1	1	0	1	0	0	0	1	0	0	0	0	0	0	0	0	0
431	GCA_022424905.1_ASM2242490v1_genomic	g__SW10	s__SW10 sp022424905	marine		96.6	4.08	0.5	4053224	3378	162	3	23	19	9	1	14	0	0	0	1	0	2	0	0	0	0	0	1	0	0	3	1	2	0	2	0	0	0	1	0	0	0	0	0	0	0	0	0
432	GCA_913050135.1_ERR598965_bin.100_MetaBAT_v2.12.1_MAG_genomic	g__SW10	s__SW10 sp002323895	marine		97.11	0	0.49	3743028	3004	124	3	17	16	7	1	11	0	0	0	1	0	1	0	0	0	0	0	0	0	0	2	1	2	0	1	0	0	0	1	0	0	0	1	0	0	0	0	0
433	GCA_029254885.1_ASM2925488v1_genomic	g__SW10	s__SW10 sp905181965	marine		96.57	0	0.5	3984769	3173	125	3	20	18	7	0	12	0	0	0	1	0	2	0	0	0	0	0	0	0	0	2	1	2	0	1	0	0	0	1	0	0	0	1	0	0	0	0	0
434	GCA_949372665.1_FRAM_WSC20_S26_BML_bin_59_1_genomic	g__SW10	s__SW10 sp905181965	marine		96.48	0	0.5	4111159	3335	123	3	20	18	7	1	11	0	0	0	2	0	2	0	0	0	0	0	0	0	0	1	0	1	0	1	0	0	0	1	0	0	0	1	0	0	0	0	0
435	GCA_018700635.1_ASM1870063v1_genomic	g__SW10	s__SW10 sp905181965	marine		99.29	0	0.5	4178170	3442	142	2	20	16	7	2	13	0	0	0	1	0	2	0	0	0	0	0	0	0	0	2	1	2	0	1	0	0	0	1	0	0	0	1	0	0	0	0	0
436	GCA_018675675.1_ASM1867567v1_genomic	g__SW10	s__SW10 sp905181965	marine		84.78	0.91	0.5	3619897	3320	155	2	17	14	5	1	12	0	0	0	1	0	2	0	0	0	0	0	0	0	0	0	1	1	0	1	0	0	0	1	0	0	0	0	0	0	0	0	0
437	GCA_913031275.1_ERR599092_bin.107_MetaBAT_v2.12.1_MAG_genomic	g__SW10	s__SW10 sp002420315	marine		99.32	0	0.49	3860125	3047	117	2	13	19	7	1	12	0	0	0	1	0	1	0	0	0	0	0	0	0	0	2	1	1	0	2	0	0	0	1	0	0	0	1	0	0	0	0	0
438	GCA_003536345.1_ASM353634v1_genomic	g__SW10	s__SW10 sp002420315	marine		79.26	0.04	0.48	2826690	2551	98	3	9	17	7	1	9	0	0	0	0	0	0	0	0	0	0	0	0	0	0	2	0	1	0	2	0	0	0	1	0	0	0	0	0	0	0	0	0
439	GCA_002420315.1_ASM242031v1_genomic	g__SW10	s__SW10 sp002420315	marine		96.42	0.23	0.48	3749609	3162	119	1	13	19	7	1	12	0	0	0	1	0	0	0	0	0	0	0	2	0	0	2	0	0	0	2	0	0	0	0	0	0	0	0	0	0	0	0	0
440	GCA_003456635.1_ASM345663v1_genomic	g__SW10	s__SW10 sp002420315	marine		84.12	1.36	0.48	3366072	3014	122	3	17	17	4	0	14	0	0	0	1	0	0	0	0	0	0	0	0	0	0	1	0	1	0	0	0	0	0	1	0	0	0	0	0	0	0	0	0
441	GCA_003507815.1_ASM350781v1_genomic	g__SW10	s__SW10 sp002420315	marine		81.63	1.44	0.48	3468052	3174	120	4	12	16	5	0	11	0	0	0	1	0	0	0	0	0	0	0	0	0	0	0	0	1	0	1	0	0	0	1	0	0	0	1	0	0	0	0	0
442	GCA_022425685.1_ASM2242568v1_genomic	g__SW10	s__SW10 sp002420315	marine		89.97	2.04	0.49	3699704	3444	134	2	11	17	6	2	11	0	0	0	0	0	0	0	0	0	0	0	0	0	0	1	1	1	0	1	0	0	0	1	0	0	0	0	0	0	0	0	0
443	GCA_938091925.1_S4_Bin_Bin_34_1_genomic	g__SW10	s__SW10 sp002420315	marine		93.88	0	0.49	3436504	2801	94	2	13	15	8	2	11	0	0	0	0	0	0	0	0	0	0	0	1	0	0	2	1	2	0	0	0	0	0	1	0	0	0	1	0	0	0	0	0
444	GCA_018222685.1_ASM1822268v1_genomic	g__SW10	s__SW10 sp002420315	marine		95.89	3.63	0.49	3955445	3433	139	2	17	18	8	1	12	0	0	0	1	0	0	0	0	0	0	0	0	0	0	2	0	2	0	2	0	0	0	1	0	0	0	1	0	1	0	0	0
[truncated: 215 more columns]

## Sheet: Table S2
Table S2. List of oligonucleotide probes used for CARD-FISH, with sequences, target group, and formamide concentration of the probes, competitors, and helpers.
Probe name	Target clade	Sequence (5' --> 3')	Formamide concentration	Reference
EUB338-I	Most Bacteria	GCTGCCTCCCGTAGGAGT	35	Amann, R. I., Krumholz, L., & Stahl, D. A. (1990). Fluorescent-oligonucleotide probing of whole cells for determinative, phylogenetic, and environmental studies in microbiology. Journal of Bacteriology, 172(2), 762–770. https://doi.org/10.1128/jb.172.2.762-770.1990
NON338	negative control	ACTCCTACGGGAGGCAGC	35	Wallner, G., Amann, R., & Beisker, W. (1993). Optimizing fluorescent in situ hybridization with rRNA-targeted oligonucleotide probes for flow cytometric identification of microorganisms. Cytometry, 14(2), 136–143. https://doi.org/10.1002/cyto.990140205
EUB338-III	Verrucomicrobiales	GCT GCC ACC CGT AGG TGT	35	Daims, H., Brühl, A., Amann, R., Schleifer, K.-H., & Wagner, M. (1999). The Domain-specific Probe EUB338 is Insufficient for the Detection of all Bacteria: Development and Evaluation of a more Comprehensive Probe Set. Systematic and Applied Microbiology, 22(3), 434–444. https://doi.org/10.1016/S0723-2020(99)80053-8
EUB338-II	Competitor	GCA GCC ACC CGT AGG TGT
c7-182	Family Akkermansiaceae	CCTAATAAAAGGGGGCCA	35	Orellana, L. H., Francis, T. B., Ferraro, M., Hehemann, J.-H., Fuchs, B. M., & Amann, R. I. (2022). Verrucomicrobiota are specialist consumers of sulfated methyl pentoses during diatom blooms. The ISME Journal, 16(3), 630–641. https://doi.org/10.1038/s41396-021-01105-7
c7-h5	Helper for c7-182 5' end	CATGCGGTATTAATCTCCCTTTCGG
c7-h3	Helper for c7-182 3' end	CCCGAAGGCACCTTTAACCAC
c13-1000	Family Coraliomargaritaceae	TCTCTGGAATGCGTCCAT	35	Orellana, L. H., Francis, T. B., Ferraro, M., Hehemann, J.-H., Fuchs, B. M., & Amann, R. I. (2022). Verrucomicrobiota are specialist consumers of sulfated methyl pentoses during diatom blooms. The ISME Journal, 16(3), 630–641. https://doi.org/10.1038/s41396-021-01105-7
c13-1000-c	Competitor	TCTCTGGAAAGCGTCCAT
c13-1000-h5	Helper for c13-1000 5' end	TACATGTCAAGCCTAGGTAAGG
c13-1000-h3	Helper for c13-1000 3' end	CAGCCCCGAAGGGAACAATCCA
c21-472	Family Seribacteraceae	GGTTAACTCATGATAGGC	35	Orellana, L. H., Francis, T. B., Ferraro, M., Hehemann, J.-H., Fuchs, B. M., & Amann, R. I. (2022). Verrucomicrobiota are specialist consumers of sulfated methyl pentoses during diatom blooms. The ISME Journal, 16(3), 630–641. https://doi.org/10.1038/s41396-021-01105-7
c21-472-h5	Helper for c21-472 5' end	TATGAACCTACTTGTTGTTCCC
c21-472-h3	Helper for c21-472 3' end	GTTAGCCACCTCTTCCTCTTTG

## Sheet: TableS3
Table S3. Cell counts of phylum Verrucomicrobiota and three families: Akkermansiaceae, Coraliomargaritaceae, Seribacteraceae.
Julian day / Date	Phylum Verrucomicrobiota	Family Akkermansiaceae	Family Coraliomargaritaceae	Family Seribacteraceae
0114 / April 24	38184.7	11744	4626	9722
0123 / May 3	60855.2	7732	4282	28343
0128 / May 8	76003	10014	6875	41001
0131 / May 11	69053.7	8160	5964	43452
0135 / May 15	63504	5329	4022	36084

## Sheet: TableS4
Table S4. Details of the oligonucleotide probe used for FISH, with sequences, target group, and formamide concentration of the probes, competitors, and helpers.
Probe name	Target clade	Sequence (5' --> 3')	Formamide concentration	Reference
RUB390	Rubritalea, Luteolibacter, Roseibacillus, Haloferula, Persicirhabdus	TCCACGCGGCGTTGCACCA	0.2	Knittel, K., Miksch, S., Moncada, C., Silva-Solar, S., Moye, J., Amann, R., Arnosti, C. (2024). Distinct actors drive different mechanisms of biopolymer processing in polar marine coastal sediments. Environmental Microbiology, 26(8). https://doi.org/10.1111/1462-2920.16687
h5-1-RUB390	Helper for RUB390; 5' end	TCAGACTTKCGTCCATTG
h5-2-RUB390		TCAGAGTTKCCTCCATTG
h5-3-RUB390		TCAGGGTTKCCCCCATTG
h3-1-RUB390	Helper for RUB390; 3' end	ATCCTARGACCGTCATCC
h3-2-RUB390		ACCCTAGGGCCKTCATCC
h3-3-RUB390		ACCCKAGGGCCTTCATCC
h3-4-RUB390		ATCCGAAGACCGTCATCC
h3-5-RUB390		ATCCGAAGACCGTCATCC
c1-RUB390	Competitor for RUB390; Puniceicoccaceae and Opitutales	CCCACGCGGCGTTGCACCA
c2-RUB390	Competitor for RUB390; DEV007, Chthoniobacterales, Opitutales	TCCACGCGGCGTCGCACCA

## Sheet: TableS5
Table S5. Total cell counts (DAPI) and FLA-Fuc stained cell counts.
Timepoint	Setup	DAPI_counts	FLAPS_counts
T0	Background	429151	-
T0	Direct	350346	-
T0	Fucoidan-primed	633948	-
T24	Background	144668	-
T24	Direct	194952	141.75
T24	Fucoidan-primed	731515	-
T96	Background	661188	-
T96	Direct	346938	1474.24
T96	Fucoidan-primed	6.41552e+06	17522.7
T192	Background	695087	0
T192	Direct	741521	51643.1
T192	Fucoidan-primed	3.3644e+06	5571.7

## Sheet: Table S6
Table S6. Signal peptide prediction from SignalP.
genus	genus_rep_access	cleavage_site_position	probability
Akkermansia	GCF_028994115	23/24	0.9785
Haloferula	GCA_030431475	29/30	0.963377
Helgoland Oceaniferula	GCA_943789315	26/27	0.885154
Luteolibacter	GCA_945873125	27/28	0.97612
Oceaniferula	GCA_947493685	26/27	0.975961
Roseibacillus	GCF_014651675	25/26	0.976623
Roseibacillus_B	GCA_002323615	54/55	0.81082
Rubritalea	GCF_000378105	21/22	0.978347
SW10	GCA_913031275	25/26	0.970277
UBA956	GCA_945874895	24/25	0.974736
WTJZ01	GCA_938008215	26/27	0.976415
